# Supplementary material for: The complex pattern of genetic associations of leprosy with HLA class I and class II alleles can be reduced to four amino acid positions
Source: PLoS Pathog. 2020 Aug 10;16(8):e1008818. doi: 10.1371/journal.ppat.1008818 (PMC7440659; doi:10.1371/journal.ppat.1008818)
Supplement: S1 Table — (XLSX) [file ppat.1008818.s003.xlsx]

## Sheet: S1 Table
S1 Table. Association analysis of leprosy per se, leprosy subtype polarization or type-1 reaction phenotypes against HLA alleles binary markers from 11 classic HLA genes.
HLA alleles markers info						Total population sample (N=1155)		Leprosy per se (Healthy controls [N=468] vs leprosy cases[N=687])									Leprosy polarization (PB [N=196] vs MB [N=491])					Type 1 reaction (T1R-free [N=230] vs T1R-affected [N=230])
Type	HLA allele	Gene	Minor allele (A1)	Major allele (A2)	Chr6 position (hg19)	Call-rate	MAF	Minor allele frequency		Hardy-Weinberg equilibrium				Univariable analysisa			Minor allele frequency		Univariable analysisb			Minor allele frequency		Univariable analysisb
								MAF (Cases)	MAF (Controls)	GENO (Controls)	PHWE (Controls)	GENO (Cases)	PHWE (Cases)	ORc	(95% CI)c	Pper sed	MAF (MB)	MAF (PB)	ORc	(95% CI)c	PPBvsMBd	MAF (T1R-affected)	MAF (T1R-free)	ORc	(95% CI)c	PT1Rd
Allele: 2-digits	HLA-A*01	HLA-A	Presence	Absence	29911991	0.997403	0.02127	0.0212	0.02137	0/20/448	1	1/27/656	0.2615	0.93	(0.52-1.66)	0.8051	0.02045	0.02308	0.889	(0.41-1.93)	0.7664	0.008696	0.03696	0.2431	(0.08-0.72)	0.01114
Allele: 4-digits	HLA-A*01:01	HLA-A	Presence	Absence	29911991	0.997403	0.02083	0.02047	0.02137	0/20/448	1	1/26/657	0.2457	0.9	(0.50-1.61)	0.7237	0.01943	0.02308	0.8462	(0.39-1.85)	0.6752	0.008696	0.03478	0.2601	(0.09-0.78)	0.01607
Allele: 2-digits	HLA-A*02	HLA-A	Presence	Absence	29911991	0.997403	0.2535	0.2515	0.2564	40/160/268	0.02874	43/258/383	1	0.97	(0.80-1.17)	0.7571	0.2474	0.2615	0.9282	(0.71-1.22)	0.5872	0.2652	0.2435	1.123	(0.83-1.51)	0.4473
Allele: 4-digits	HLA-A*02:01	HLA-A	Presence	Absence	29911991	0.997403	0.03646	0.03436	0.03953	1/35/432	0.5232	0/47/637	1	0.86	(0.55-1.35)	0.5198	0.03374	0.0359	0.9356	(0.49-1.79)	0.8406	0.03913	0.03043	1.31	(0.64-2.70)	0.4646
Allele: 4-digits	HLA-A*02:06	HLA-A	Presence	Absence	29911991	0.997403	0.03863	0.03728	0.0406	2/34/432	0.1699	2/47/635	0.2382	0.87	(0.57-1.33)	0.5183	0.03681	0.03846	0.9572	(0.52-1.75)	0.8866	0.02609	0.03478	0.752	(0.36-1.59)	0.4539
Allele: 4-digits	HLA-A*02:07	HLA-A	Presence	Absence	29911991	0.997403	0.08203	0.07968	0.08547	3/74/391	1	2/105/577	0.3009	0.93	(0.68-1.26)	0.6336	0.07873	0.08205	0.954	(0.61-1.48)	0.834	0.1	0.06739	1.563	(0.96-2.54)	0.07105
Allele: 2-digits	HLA-A*03	HLA-A	Presence	Absence	29911991	0.997403	0.01519	0.01754	0.01175	0/11/457	1	0/24/660	1	1.53	(0.74-3.19)	0.2516	0.02147	0.007692	2.872	(0.85-9.74)	0.09046	0.02174	0.008696	2.568	(0.79-8.31)	0.1154
Allele: 4-digits	HLA-A*03:01	HLA-A	Presence	Absence	29911991	0.997403	0.01085	0.01243	0.008547	0/8/460	1	0/17/667	1	1.48	(0.63-3.48)	0.3742	0.01534	0.005128	3.054	(0.69-13.48)	0.1406	0.01304	0.006522	2.027	(0.50-8.20)	0.322
Allele: 2-digits	HLA-A*11	HLA-A	Presence	Absence	29911991	0.997403	0.3056	0.3048	0.3066	41/205/222	0.5868	48/321/315	0.005168	1.01	(0.84-1.23)	0.8917	0.3016	0.3128	0.9428	(0.72-1.23)	0.6677	0.2978	0.337	0.8132	(0.60-1.10)	0.1739
Allele: 4-digits	HLA-A*11:01	HLA-A	Presence	Absence	29911991	0.997403	0.2613	0.2734	0.2436	19/190/259	0.03255	41/292/351	0.05469	1.23	(1.00-1.50)	0.04933	0.274	0.2718	1.012	(0.77-1.33)	0.9307	0.2696	0.3	0.8501	(0.63-1.15)	0.2873
Allele: 4-digits	HLA-A*11:02	HLA-A	Presence	Absence	29911991	0.997403	0.03863	0.02705	0.05556	2/48/418	0.6452	0/37/647	1	0.46	(0.29-0.71)	0.0004383	0.02249	0.03846	0.5653	(0.29-1.11)	0.0994	0.02609	0.03043	0.8493	(0.38-1.88)	0.6866
Allele: 2-digits	HLA-A*24	HLA-A	Presence	Absence	29911991	0.997403	0.161	0.1477	0.1806	19/131/318	0.2724	12/178/494	0.4486	0.8	(0.64-1.01)	0.05984	0.1493	0.1436	1.048	(0.75-1.47)	0.7851	0.1565	0.1304	1.25	(0.86-1.83)	0.2493
Allele: 4-digits	HLA-A*24:02	HLA-A	Presence	Absence	29911991	0.997403	0.1063	0.1089	0.1026	4/88/376	0.8045	8/133/543	1	1.11	(0.84-1.46)	0.4765	0.1063	0.1154	0.9121	(0.63-1.32)	0.6276	0.113	0.09565	1.211	(0.79-1.86)	0.3833
Allele: 4-digits	HLA-A*24:07	HLA-A	Presence	Absence	29911991	0.997403	0.03255	0.02412	0.04487	1/40/427	1	0/33/651	1	0.53	(0.33-0.85)	0.008102	0.02761	0.01538	1.841	(0.75-4.53)	0.1842	0.02609	0.02174	1.211	(0.51-2.86)	0.6625
Allele: 4-digits	HLA-A*24:10	HLA-A	Presence	Absence	29911991	0.997403	0.01128	0.009503	0.01389	0/13/455	1	0/13/671	1	0.7	(0.32-1.54)	0.3732	0.01022	0.007692	1.336	(0.36-4.91)	0.6625	0.01304	0.008696	1.513	(0.42-5.44)	0.5253
Allele: 2-digits	HLA-A*26	HLA-A	Presence	Absence	29911991	0.997403	0.01953	0.01974	0.01923	0/18/450	1	1/25/658	0.2302	1.02	(0.56-1.87)	0.9437	0.01738	0.02564	0.6867	(0.32-1.48)	0.3382	0.02391	0.01739	1.394	(0.55-3.53)	0.4839
Allele: 4-digits	HLA-A*26:01	HLA-A	Presence	Absence	29911991	0.997403	0.01953	0.01974	0.01923	0/18/450	1	1/25/658	0.2302	1.02	(0.56-1.87)	0.9437	0.01738	0.02564	0.6867	(0.32-1.48)	0.3382	0.02391	0.01739	1.394	(0.55-3.53)	0.4839
Allele: 2-digits	HLA-A*29	HLA-A	Presence	Absence	29911991	0.997403	0.08724	0.1089	0.05556	0/52/416	0.3853	3/143/538	0.04729	2.1	(1.49-2.95)	2.088e-05	0.1074	0.1128	0.9414	(0.64-1.39)	0.7607	0.0913	0.1043	0.8578	(0.55-1.34)	0.4983
Allele: 4-digits	HLA-A*29:01	HLA-A	Presence	Absence	29911991	0.997403	0.08724	0.1089	0.05556	0/52/416	0.3853	3/143/538	0.04729	2.1	(1.49-2.95)	2.088e-05	0.1074	0.1128	0.9414	(0.64-1.39)	0.7607	0.0913	0.1043	0.8578	(0.55-1.34)	0.4983
Allele: 2-digits	HLA-A*30	HLA-A	Presence	Absence	29911991	0.997403	0.01172	0.008772	0.01603	0/15/453	1	0/12/672	1	0.55	(0.25-1.19)	0.1286	0.007157	0.01282	0.5519	(0.17-1.76)	0.3151	0.006522	0.01304	0.4934	(0.12-2.00)	0.322
Allele: 4-digits	HLA-A*30:01	HLA-A	Presence	Absence	29911991	0.997403	0.01172	0.008772	0.01603	0/15/453	1	0/12/672	1	0.55	(0.25-1.19)	0.1286	0.007157	0.01282	0.5519	(0.17-1.76)	0.3151	0.006522	0.01304	0.4934	(0.12-2.00)	0.322
Allele: 2-digits	HLA-A*33	HLA-A	Presence	Absence	29911991	0.997403	0.1024	0.09795	0.109	6/90/372	0.8111	8/118/558	0.5147	0.87	(0.66-1.14)	0.3047	0.1043	0.08205	1.295	(0.86-1.96)	0.2182	0.1043	0.0913	1.157	(0.75-1.78)	0.509
Allele: 4-digits	HLA-A*33:03	HLA-A	Presence	Absence	29911991	0.997403	0.102	0.09795	0.1079	6/89/373	0.8088	8/118/558	0.5147	0.88	(0.67-1.15)	0.3491	0.1043	0.08205	1.295	(0.86-1.96)	0.2182	0.1043	0.0913	1.157	(0.75-1.78)	0.509
Allele: 2-digits	HLA-C*01	HLA-C	Presence	Absence	31238192	0.995671	0.1426	0.134	0.1552	9/127/331	0.5952	11/161/511	0.8686	0.86	(0.67-1.09)	0.2189	0.1401	0.1186	1.215	(0.85-1.74)	0.2891	0.1463	0.1348	1.102	(0.76-1.61)	0.6127
Allele: 4-digits	HLA-C*01:02	HLA-C	Presence	Absence	31238192	0.995671	0.1404	0.131	0.1542	9/126/332	0.5939	11/157/515	1	0.84	(0.66-1.08)	0.1719	0.136	0.1186	1.172	(0.82-1.68)	0.3874	0.1419	0.1348	1.063	(0.73-1.55)	0.7524
Allele: 2-digits	HLA-C*03	HLA-C	Presence	Absence	31238192	0.995671	0.18	0.1764	0.1852	13/147/307	0.4431	22/197/464	0.7936	0.93	(0.75-1.16)	0.5382	0.183	0.1598	1.177	(0.86-1.61)	0.312	0.1703	0.1848	0.9049	(0.64-1.27)	0.5648
Allele: 4-digits	HLA-C*03:02	HLA-C	Presence	Absence	31238192	0.995671	0.06522	0.06515	0.06531	3/55/409	0.4342	4/81/598	0.5203	1	(0.72-1.40)	0.9963	0.0726	0.04639	1.593	(0.94-2.70)	0.08347	0.06332	0.06522	0.9701	(0.58-1.63)	0.9084
Allele: 4-digits	HLA-C*03:03	HLA-C	Presence	Absence	31238192	0.995671	0.04087	0.0366	0.04711	1/42/424	1	1/48/634	0.6057	0.71	(0.47-1.09)	0.1172	0.03374	0.04381	0.7627	(0.42-1.39)	0.3737	0.03057	0.04565	0.6639	(0.33-1.32)	0.2408
Allele: 4-digits	HLA-C*03:04	HLA-C	Presence	Absence	31238192	0.995671	0.07348	0.07467	0.07173	2/63/402	1	4/94/585	0.7841	1.07	(0.77-1.48)	0.6947	0.07669	0.06959	1.11	(0.70-1.75)	0.6534	0.07642	0.07391	1.036	(0.64-1.69)	0.8862
Allele: 2-digits	HLA-C*04	HLA-C	Presence	Absence	31238192	0.995671	0.09913	0.08931	0.1135	7/92/368	0.6439	6/110/567	0.8124	0.78	(0.60-1.04)	0.08637	0.09202	0.08247	1.126	(0.74-1.71)	0.5789	0.09825	0.08043	1.237	(0.79-1.94)	0.3534
Allele: 4-digits	HLA-C*04:01	HLA-C	Presence	Absence	31238192	0.995671	0.04739	0.04466	0.05139	1/46/420	1	2/57/624	0.6386	0.88	(0.60-1.30)	0.5225	0.04397	0.04639	0.9465	(0.54-1.65)	0.8466	0.05895	0.02826	2.081	(1.07-4.05)	0.03096
Allele: 4-digits	HLA-C*04:03	HLA-C	Presence	Absence	31238192	0.995671	0.04609	0.03953	0.05567	3/46/418	0.1629	2/50/631	0.2824	0.72	(0.49-1.05)	0.09029	0.04397	0.02835	1.555	(0.80-3.02)	0.1932	0.03712	0.04348	0.85	(0.44-1.64)	0.6271
Allele: 2-digits	HLA-C*06	HLA-C	Presence	Absence	31238192	0.995671	0.0313	0.03148	0.03105	0/29/438	1	1/41/641	0.4946	1	(0.61-1.62)	0.9846	0.03476	0.0232	1.509	(0.72-3.16)	0.2766	0.03057	0.03913	0.7796	(0.39-1.57)	0.4869
Allele: 4-digits	HLA-C*06:02	HLA-C	Presence	Absence	31238192	0.995671	0.0313	0.03148	0.03105	0/29/438	1	1/41/641	0.4946	1	(0.61-1.62)	0.9846	0.03476	0.0232	1.509	(0.72-3.16)	0.2766	0.03057	0.03913	0.7796	(0.39-1.57)	0.4869
Allele: 2-digits	HLA-C*07	HLA-C	Presence	Absence	31238192	0.995671	0.2009	0.1933	0.212	19/160/288	0.678	28/208/447	0.5398	0.89	(0.72-1.10)	0.2799	0.1902	0.201	0.9348	(0.70-1.25)	0.6509	0.1921	0.1739	1.123	(0.81-1.56)	0.4867
Allele: 4-digits	HLA-C*07:02	HLA-C	Presence	Absence	31238192	0.995671	0.1561	0.1567	0.1552	10/125/332	0.8595	19/176/488	0.5614	1.02	(0.81-1.28)	0.8809	0.1564	0.1572	0.9943	(0.72-1.37)	0.972	0.1485	0.1435	1.039	(0.73-1.49)	0.8335
Allele: 4-digits	HLA-C*07:04	HLA-C	Presence	Absence	31238192	0.995671	0.01652	0.0183	0.01392	0/13/454	1	0/25/658	1	1.39	(0.70-2.77)	0.3479	0.0184	0.01804	1.021	(0.42-2.48)	0.9636	0.0262	0.01087	2.488	(0.86-7.18)	0.09179
Allele: 4-digits	HLA-C*07:06	HLA-C	Presence	Absence	31238192	0.995671	0.02304	0.01245	0.03854	3/30/434	0.02536	0/17/666	1	0.32	(0.18-0.57)	9.945e-05	0.01125	0.01546	0.7211	(0.26-1.98)	0.5252	0.0131	0.01304	1.004	(0.32-3.16)	0.9939
Allele: 2-digits	HLA-C*08	HLA-C	Presence	Absence	31238192	0.995671	0.1739	0.175	0.1724	8/145/314	0.07276	15/209/459	0.1441	1.01	(0.80-1.28)	0.919	0.1626	0.2062	0.7324	(0.54-1.00)	0.0493	0.1747	0.1717	1.022	(0.72-1.46)	0.903
Allele: 4-digits	HLA-C*08:01	HLA-C	Presence	Absence	31238192	0.995671	0.1674	0.1684	0.166	8/139/320	0.1314	14/202/467	0.1715	1.01	(0.80-1.27)	0.9498	0.1564	0.1985	0.7351	(0.54-1.01)	0.05496	0.1659	0.1674	0.9888	(0.69-1.42)	0.9511
Allele: 2-digits	HLA-C*12	HLA-C	Presence	Absence	31238192	0.995671	0.03391	0.03367	0.03426	1/30/436	0.4229	0/46/637	1	1.01	(0.63-1.60)	0.98	0.03272	0.03608	0.9003	(0.47-1.73)	0.7519	0.03275	0.03913	0.8255	(0.41-1.68)	0.5972
Allele: 4-digits	HLA-C*12:02	HLA-C	Presence	Absence	31238192	0.995671	0.01957	0.01757	0.02248	1/19/447	0.2054	0/24/659	1	0.82	(0.45-1.48)	0.5127	0.01534	0.0232	0.6505	(0.28-1.51)	0.3178	0.01747	0.01739	1.005	(0.37-2.72)	0.9929
Allele: 4-digits	HLA-C*12:03	HLA-C	Presence	Absence	31238192	0.995671	0.01435	0.01611	0.01178	0/11/456	1	0/22/661	1	1.36	(0.65-2.86)	0.4127	0.01738	0.01289	1.361	(0.50-3.74)	0.5499	0.01528	0.02174	0.6937	(0.26-1.86)	0.4662
Allele: 2-digits	HLA-C*14	HLA-C	Presence	Absence	31238192	0.995671	0.02261	0.02196	0.02355	1/20/446	0.2237	0/30/653	1	0.9	(0.51-1.57)	0.7048	0.02147	0.0232	0.9224	(0.41-2.05)	0.8429	0.02838	0.02174	1.324	(0.57-3.08)	0.5152
Allele: 4-digits	HLA-C*14:02	HLA-C	Presence	Absence	31238192	0.995671	0.02261	0.02196	0.02355	1/20/446	0.2237	0/30/653	1	0.9	(0.51-1.57)	0.7048	0.02147	0.0232	0.9224	(0.41-2.05)	0.8429	0.02838	0.02174	1.324	(0.57-3.08)	0.5152
Allele: 2-digits	HLA-C*15	HLA-C	Presence	Absence	31238192	0.995671	0.1096	0.1398	0.06531	1/59/407	0.7104	12/167/504	0.7522	2.29	(1.68-3.12)	1.337e-07	0.138	0.1443	0.9486	(0.68-1.33)	0.7604	0.1157	0.15	0.7447	(0.51-1.09)	0.1307
Allele: 4-digits	HLA-C*15:02	HLA-C	Presence	Absence	31238192	0.995671	0.03261	0.03514	0.02891	1/25/441	0.3208	1/46/636	0.575	1.23	(0.76-1.99)	0.3915	0.03579	0.03351	1.07	(0.56-2.04)	0.8369	0.03275	0.03696	0.8782	(0.43-1.80)	0.7236
Allele: 4-digits	HLA-C*15:05	HLA-C	Presence	Absence	31238192	0.995671	0.07652	0.104	0.0364	0/34/433	1	3/136/544	0.09659	3.08	(2.08-4.58)	2.303e-08	0.1012	0.1108	0.8967	(0.61-1.33)	0.5872	0.08297	0.1109	0.7174	(0.46-1.13)	0.148
Allele: 2-digits	HLA-B*07	HLA-B	Presence	Absence	31323293	0.996537	0.1073	0.1354	0.06624	2/58/408	1	9/167/507	0.3257	2.2	(1.61-2.99)	6.519e-07	0.1311	0.1462	0.8766	(0.62-1.24)	0.4543	0.1092	0.1326	0.795	(0.53-1.19)	0.2685
Allele: 4-digits	HLA-B*07:02	HLA-B	Presence	Absence	31323293	0.996537	0.01868	0.01977	0.01709	0/16/452	1	1/25/657	0.2305	1.24	(0.66-2.31)	0.4999	0.01844	0.02308	0.8053	(0.37-1.77)	0.5895	0.008734	0.01522	0.5663	(0.16-1.96)	0.3697
Allele: 4-digits	HLA-B*07:05	HLA-B	Presence	Absence	31323293	0.996537	0.07602	0.1032	0.03632	0/34/434	1	2/137/544	0.0352	3.09	(2.08-4.60)	2.408e-08	0.09939	0.1128	0.8563	(0.58-1.27)	0.4416	0.08515	0.1065	0.7693	(0.49-1.21)	0.2588
Allele: 4-digits	HLA-B*07:06	HLA-B	Presence	Absence	31323293	0.996537	0.01216	0.01171	0.01282	0/12/456	1	1/14/668	0.08502	0.87	(0.42-1.83)	0.7169	0.01332	0.007692	1.657	(0.49-5.57)	0.4148	0.01528	0.008696	1.635	(0.51-5.20)	0.4049
Allele: 2-digits	HLA-B*13	HLA-B	Presence	Absence	31323293	0.996537	0.04735	0.04978	0.0438	3/35/430	0.05109	2/64/617	0.6803	1.1	(0.74-1.62)	0.6472	0.05328	0.04103	1.313	(0.74-2.32)	0.3508	0.0655	0.04783	1.387	(0.79-2.43)	0.254
Allele: 4-digits	HLA-B*13:01	HLA-B	Presence	Absence	31323293	0.996537	0.0391	0.04173	0.03526	3/27/438	0.01536	2/53/628	0.3285	1.14	(0.75-1.75)	0.5379	0.04406	0.0359	1.231	(0.67-2.26)	0.5029	0.05459	0.0413	1.324	(0.73-2.41)	0.3588
Allele: 2-digits	HLA-B*15	HLA-B	Presence	Absence	31323293	0.996537	0.245	0.2335	0.2618	25/195/248	0.1191	30/259/394	0.135	0.84	(0.69-1.03)	0.09184	0.2193	0.2692	0.7482	(0.57-0.99)	0.04276	0.2358	0.2283	1.046	(0.76-1.43)	0.7803
Allele: 4-digits	HLA-B*15:01	HLA-B	Presence	Absence	31323293	0.996537	0.01086	0.01245	0.008547	0/8/460	1	0/17/666	1	1.61	(0.68-3.79)	0.2807	0.0123	0.01282	0.958	(0.33-2.76)	0.9365	0.008734	0.01087	0.8	(0.21-3.02)	0.7418
Allele: 4-digits	HLA-B*15:02	HLA-B	Presence	Absence	31323293	0.996537	0.1438	0.1464	0.14	5/121/342	0.1265	10/180/493	0.2185	1.04	(0.81-1.34)	0.736	0.1352	0.1744	0.7267	(0.52-1.01)	0.05847	0.1507	0.1457	1.044	(0.71-1.53)	0.8233
Allele: 4-digits	HLA-B*15:12	HLA-B	Presence	Absence	31323293	0.996537	0.02129	0.01391	0.03205	0/30/438	1	0/19/664	1	0.4	(0.22-0.72)	0.002445	0.0123	0.01795	0.6771	(0.26-1.75)	0.4198	0.02183	0.008696	2.58	(0.80-8.35)	0.1137
Allele: 4-digits	HLA-B*15:25	HLA-B	Presence	Absence	31323293	0.996537	0.04344	0.03514	0.05556	1/50/417	1	0/48/635	1	0.61	(0.40-0.92)	0.01776	0.03586	0.03333	1.082	(0.56-2.09)	0.8155	0.03493	0.03043	1.159	(0.55-2.43)	0.6967
Allele: 2-digits	HLA-B*18	HLA-B	Presence	Absence	31323293	0.996537	0.02042	0.02343	0.01603	0/15/453	1	0/32/651	1	1.54	(0.82-2.90)	0.1789	0.02254	0.02564	0.8734	(0.41-1.88)	0.7293	0.02838	0.01522	1.917	(0.75-4.90)	0.1736
Allele: 4-digits	HLA-B*18:01	HLA-B	Presence	Absence	31323293	0.996537	0.01303	0.01611	0.008547	0/8/460	1	0/22/661	1	1.95	(0.85-4.45)	0.1138	0.01537	0.01795	0.8517	(0.34-2.12)	0.7304	0.01747	0.008696	2.045	(0.61-6.89)	0.2482
Allele: 2-digits	HLA-B*27	HLA-B	Presence	Absence	31323293	0.996537	0.03345	0.03075	0.03739	2/31/435	0.129	0/42/641	1	0.85	(0.53-1.34)	0.4718	0.02869	0.0359	0.787	(0.41-1.53)	0.4796	0.03275	0.03261	1.005	(0.48-2.11)	0.9902
Allele: 4-digits	HLA-B*27:04	HLA-B	Presence	Absence	31323293	0.996537	0.01303	0.009517	0.01816	1/15/452	0.1375	0/13/670	1	0.54	(0.26-1.11)	0.09485	0.008197	0.01282	0.6333	(0.20-1.96)	0.4282	0.008734	0.008696	1.004	(0.25-4.07)	0.995
Allele: 4-digits	HLA-B*27:06	HLA-B	Presence	Absence	31323293	0.996537	0.01651	0.0183	0.01389	0/13/455	1	0/25/658	1	1.42	(0.71-2.83)	0.319	0.01742	0.02051	0.8437	(0.36-1.99)	0.6975	0.01747	0.02174	0.7964	(0.31-2.06)	0.6379
Allele: 2-digits	HLA-B*35	HLA-B	Presence	Absence	31323293	0.996537	0.04648	0.04319	0.05128	0/48/420	0.6238	1/57/625	1	0.83	(0.55-1.24)	0.3572	0.04303	0.04359	0.9865	(0.55-1.76)	0.9633	0.05459	0.02826	1.976	(1.00-3.92)	0.05085
Allele: 4-digits	HLA-B*35:05	HLA-B	Presence	Absence	31323293	0.996537	0.03084	0.02709	0.03632	0/34/434	1	1/35/647	0.3941	0.73	(0.45-1.18)	0.1941	0.02971	0.02051	1.449	(0.66-3.17)	0.3536	0.03493	0.01957	1.765	(0.78-3.98)	0.1704
Allele: 2-digits	HLA-B*38	HLA-B	Presence	Absence	31323293	0.996537	0.06603	0.0798	0.04594	2/39/427	0.2505	6/97/580	0.4273	1.83	(1.27-2.63)	0.001208	0.07992	0.07949	1.006	(0.66-1.54)	0.9792	0.08734	0.07174	1.238	(0.77-2.00)	0.3841
Allele: 4-digits	HLA-B*38:02	HLA-B	Presence	Absence	31323293	0.996537	0.06212	0.07467	0.0438	2/37/429	0.2166	4/94/585	0.7841	1.83	(1.25-2.66)	0.001707	0.07377	0.07692	0.9559	(0.61-1.49)	0.8417	0.08079	0.06957	1.173	(0.72-1.91)	0.5222
Allele: 2-digits	HLA-B*39	HLA-B	Presence	Absence	31323293	0.996537	0.01998	0.01318	0.02991	1/26/441	0.3404	0/18/665	1	0.44	(0.24-0.80)	0.007476	0.01537	0.007692	2.03	(0.58-7.09)	0.2674	0.01747	0.01957	0.8889	(0.34-2.35)	0.812
Allele: 2-digits	HLA-B*40	HLA-B	Presence	Absence	31323293	0.996537	0.07515	0.07028	0.08226	2/73/393	0.7577	4/88/591	0.7658	0.86	(0.63-1.18)	0.3546	0.06967	0.07179	0.9687	(0.62-1.52)	0.8905	0.05459	0.08043	0.6675	(0.40-1.12)	0.1272
Allele: 4-digits	HLA-B*40:01	HLA-B	Presence	Absence	31323293	0.996537	0.05256	0.04246	0.06731	2/59/407	1	2/54/627	0.3443	0.64	(0.44-0.92)	0.0164	0.04201	0.04359	0.9631	(0.54-1.70)	0.8972	0.03493	0.05	0.7024	(0.37-1.33)	0.2755
Allele: 4-digits	HLA-B*40:06	HLA-B	Presence	Absence	31323293	0.996537	0.01434	0.0183	0.008547	0/8/460	1	0/25/658	1	2.18	(0.97-4.91)	0.06044	0.01844	0.01795	1.029	(0.42-2.50)	0.9505	0.01528	0.01739	0.875	(0.31-2.45)	0.7997
Allele: 2-digits	HLA-B*44	HLA-B	Presence	Absence	31323293	0.996537	0.02433	0.01464	0.03846	3/30/435	0.02521	0/20/663	1	0.37	(0.22-0.64)	0.0003831	0.0123	0.02051	0.5893	(0.24-1.47)	0.2549	0.01528	0.01522	1.005	(0.35-2.91)	0.9934
Allele: 4-digits	HLA-B*44:03	HLA-B	Presence	Absence	31323293	0.996537	0.02302	0.01318	0.03739	3/29/436	0.02151	0/18/665	1	0.35	(0.20-0.61)	0.0002512	0.0123	0.01538	0.7941	(0.29-2.15)	0.6496	0.0131	0.01304	1.004	(0.32-3.16)	0.9939
Allele: 2-digits	HLA-B*46	HLA-B	Presence	Absence	31323293	0.996537	0.1038	0.09444	0.1175	4/102/362	0.3728	4/121/558	0.5004	0.79	(0.59-1.04)	0.09004	0.09836	0.08462	1.187	(0.78-1.81)	0.4248	0.09607	0.09348	1.031	(0.66-1.60)	0.8932
Allele: 4-digits	HLA-B*46:01	HLA-B	Presence	Absence	31323293	0.996537	0.1038	0.09444	0.1175	4/102/362	0.3728	4/121/558	0.5004	0.79	(0.59-1.04)	0.09004	0.09836	0.08462	1.187	(0.78-1.81)	0.4248	0.09607	0.09348	1.031	(0.66-1.60)	0.8932
Allele: 2-digits	HLA-B*48	HLA-B	Presence	Absence	31323293	0.996537	0.0126	0.01098	0.01496	0/14/454	1	0/15/668	1	0.73	(0.35-1.54)	0.4109	0.01025	0.01282	0.795	(0.27-2.36)	0.679	0.01092	0.01087	1.004	(0.29-3.52)	0.9944
Allele: 2-digits	HLA-B*51	HLA-B	Presence	Absence	31323293	0.996537	0.0417	0.04173	0.04167	1/37/430	0.5622	1/55/627	1	1.01	(0.66-1.54)	0.9617	0.04201	0.04103	1.025	(0.57-1.85)	0.9344	0.04367	0.03913	1.127	(0.58-2.19)	0.7244
Allele: 4-digits	HLA-B*51:01	HLA-B	Presence	Absence	31323293	0.996537	0.02433	0.02196	0.02778	0/26/442	1	0/30/653	1	0.76	(0.44-1.32)	0.3335	0.02254	0.02051	1.104	(0.48-2.52)	0.8153	0.0262	0.02174	1.217	(0.51-2.88)	0.655
Allele: 4-digits	HLA-B*51:02	HLA-B	Presence	Absence	31323293	0.996537	0.0139	0.01391	0.01389	0/13/455	1	1/17/665	0.1192	1.07	(0.53-2.17)	0.8466	0.01537	0.01026	1.459	(0.50-4.26)	0.4891	0.01092	0.01304	0.8333	(0.25-2.77)	0.7661
Allele: 2-digits	HLA-B*54	HLA-B	Presence	Absence	31323293	0.996537	0.01781	0.01318	0.02457	0/23/445	1	0/18/665	1	0.55	(0.29-1.04)	0.06692	0.01639	0.005128	3.271	(0.75-14.36)	0.1164	0.01747	0.01304	1.351	(0.46-3.96)	0.5828
Allele: 4-digits	HLA-B*54:01	HLA-B	Presence	Absence	31323293	0.996537	0.01781	0.01318	0.02457	0/23/445	1	0/18/665	1	0.55	(0.29-1.04)	0.06692	0.01639	0.005128	3.271	(0.75-14.36)	0.1164	0.01747	0.01304	1.351	(0.46-3.96)	0.5828
Allele: 2-digits	HLA-B*55	HLA-B	Presence	Absence	31323293	0.996537	0.02129	0.02562	0.01496	0/14/454	1	2/31/650	0.06721	1.72	(0.92-3.20)	0.08885	0.02459	0.02821	0.879	(0.44-1.76)	0.7149	0.02838	0.03261	0.8796	(0.43-1.80)	0.7249
Allele: 4-digits	HLA-B*55:02	HLA-B	Presence	Absence	31323293	0.996537	0.02085	0.02489	0.01496	0/14/454	1	2/30/651	0.06041	1.68	(0.90-3.13)	0.1058	0.02459	0.02564	0.9616	(0.47-1.96)	0.9143	0.02838	0.03261	0.8796	(0.43-1.80)	0.7249
Allele: 2-digits	HLA-B*56	HLA-B	Presence	Absence	31323293	0.996537	0.01955	0.01757	0.02244	0/21/447	1	0/24/659	1	0.79	(0.43-1.45)	0.4465	0.01742	0.01795	0.9694	(0.40-2.38)	0.9458	0.0131	0.01739	0.7466	(0.25-2.19)	0.5941
Allele: 4-digits	HLA-B*56:04	HLA-B	Presence	Absence	31323293	0.996537	0.01434	0.01318	0.01603	0/15/453	1	0/18/665	1	0.87	(0.43-1.75)	0.6883	0.01332	0.01282	1.04	(0.37-2.96)	0.9414	0.01092	0.01304	0.8333	(0.25-2.77)	0.7661
Allele: 2-digits	HLA-B*57	HLA-B	Presence	Absence	31323293	0.996537	0.01694	0.01464	0.0203	0/19/449	1	1/18/664	0.1316	0.71	(0.38-1.33)	0.2795	0.01537	0.01282	1.185	(0.44-3.16)	0.7345	0.01092	0.02826	0.4055	(0.15-1.12)	0.08227
Allele: 4-digits	HLA-B*57:01	HLA-B	Presence	Absence	31323293	0.996537	0.01694	0.01464	0.0203	0/19/449	1	1/18/664	0.1316	0.71	(0.38-1.33)	0.2795	0.01537	0.01282	1.185	(0.44-3.16)	0.7345	0.01092	0.02826	0.4055	(0.15-1.12)	0.08227
Allele: 2-digits	HLA-B*58	HLA-B	Presence	Absence	31323293	0.996537	0.06212	0.06369	0.05983	2/52/414	0.6761	5/77/601	0.1838	1.07	(0.76-1.52)	0.684	0.07172	0.04359	1.657	(0.97-2.83)	0.06415	0.06114	0.06739	0.9078	(0.55-1.51)	0.7096
Allele: 4-digits	HLA-B*58:01	HLA-B	Presence	Absence	31323293	0.996537	0.06212	0.06369	0.05983	2/52/414	0.6761	5/77/601	0.1838	1.07	(0.76-1.52)	0.684	0.07172	0.04359	1.657	(0.97-2.83)	0.06415	0.06114	0.06739	0.9078	(0.55-1.51)	0.7096
Gene: HLA-DRB3/4/5	HLA-DRB3	HLA-DRB3	Presence	Absence	32377074	0.990476	0.4283	0.3987	0.4719	90/257/116	0.01958	88/367/226	0.00138	0.72	(0.60-0.86)	0.0003778	0.4043	0.3846	1.099	(0.85-1.42)	0.4733	0.4258	0.3882	1.195	(0.90-1.59)	0.2169
Allele: 4-digits	HLA-DRB3*01:01	HLA-DRB3	Presence	Absence	32377074	0.990476	0.01836	0.01615	0.0216	0/20/443	1	0/22/659	1	0.71	(0.38-1.32)	0.2767	0.01646	0.01538	1.072	(0.41-2.78)	0.8858	0.01528	0.006579	2.365	(0.60-9.26)	0.2166
Allele: 4-digits	HLA-DRB3*02:02	HLA-DRB3	Presence	Absence	32377074	0.990476	0.156	0.1446	0.1728	9/142/312	0.1432	11/175/495	0.3566	0.82	(0.65-1.04)	0.1037	0.143	0.1487	0.9534	(0.68-1.34)	0.7823	0.1397	0.1513	0.9069	(0.62-1.32)	0.6113
Allele: 4-digits	HLA-DRB3*03:01	HLA-DRB3	Presence	Absence	32377074	0.990476	0.2535	0.2372	0.2775	35/187/241	1	31/261/389	0.1383	0.8	(0.66-0.97)	0.02563	0.2438	0.2205	1.149	(0.86-1.54)	0.3461	0.2707	0.2281	1.277	(0.94-1.74)	0.1243
Gene: HLA-DRB3/4/5	HLA-DRB4	HLA-DRB4	Presence	Absence	32377074	0.992208	0.267	0.2449	0.2996	45/188/231	0.4408	40/254/388	0.9177	0.76	(0.63-0.92)	0.0051	0.2464	0.2409	1.03	(0.78-1.36)	0.8313	0.2522	0.25	1.012	(0.75-1.37)	0.9389
Allele: 4-digits	HLA-DRB4*01:03	HLA-DRB4	Presence	Absence	32377074	0.992208	0.2474	0.2287	0.2748	34/187/243	0.9073	34/244/404	0.828	0.78	(0.64-0.95)	0.01462	0.2301	0.2254	1.027	(0.77-1.36)	0.8521	0.2413	0.2171	1.153	(0.84-1.58)	0.3748
Allele: 4-digits	HLA-DRB4*01:03N	HLA-DRB4	Presence	Absence	32377074	0.992208	0.01876	0.0154	0.02371	0/22/442	1	1/19/662	0.1447	0.64	(0.35-1.17)	0.1463	0.01534	0.01554	0.9875	(0.39-2.47)	0.9786	0.008696	0.03289	0.277	(0.09-0.83)	0.0223
Gene: HLA-DRB3/4/5	HLA-DRB5	HLA-DRB5	Presence	Absence	32377074	0.995671	0.1739	0.1742	0.1734	15/132/320	0.7472	20/198/465	1	1.01	(0.81-1.27)	0.9063	0.1742	0.1744	0.9987	(0.73-1.36)	0.9937	0.1638	0.1652	0.9895	(0.70-1.40)	0.9526
Allele: 4-digits	HLA-DRB5*01:01	HLA-DRB5	Presence	Absence	32377074	0.995671	0.09	0.1025	0.07173	1/65/401	0.4973	8/124/551	0.678	1.47	(1.08-2.00)	0.01398	0.1066	0.09231	1.171	(0.79-1.74)	0.4363	0.09825	0.1043	0.9371	(0.61-1.43)	0.7632
Allele: 4-digits	HLA-DRB5*01:02	HLA-DRB5	Presence	Absence	32377074	0.995671	0.02348	0.02489	0.02141	0/20/447	1	0/34/649	1	1.18	(0.67-2.09)	0.5678	0.02561	0.02308	1.116	(0.51-2.44)	0.7831	0.02838	0.01304	2.247	(0.84-6.02)	0.1073
Allele: 4-digits	HLA-DRB5*01:08N	HLA-DRB5	Presence	Absence	32377074	0.995671	0.03739	0.03221	0.04497	0/42/425	0.615	1/42/640	0.511	0.74	(0.47-1.14)	0.1711	0.02664	0.04615	0.5693	(0.31-1.05)	0.07082	0.02838	0.03043	0.9336	(0.44-1.98)	0.8574
Allele: 2-digits	HLA-DRB1*03	HLA-DRB1	Presence	Absence	32552064	0.992208	0.04319	0.04405	0.04194	0/39/426	1	2/56/623	0.3778	1.04	(0.68-1.58)	0.8582	0.04825	0.03351	1.451	(0.78-2.70)	0.2395	0.0307	0.0413	0.7405	(0.37-1.48)	0.3972
Allele: 4-digits	HLA-DRB1*03:01	HLA-DRB1	Presence	Absence	32552064	0.992208	0.04319	0.04405	0.04194	0/39/426	1	2/56/623	0.3778	1.04	(0.68-1.58)	0.8582	0.04825	0.03351	1.451	(0.78-2.70)	0.2395	0.0307	0.0413	0.7405	(0.37-1.48)	0.3972
Allele: 2-digits	HLA-DRB1*04	HLA-DRB1	Presence	Absence	32552064	0.992208	0.07941	0.07195	0.09032	5/74/386	0.407	2/94/585	0.5669	0.8	(0.59-1.09)	0.1547	0.06879	0.0799	0.8457	(0.54-1.33)	0.4668	0.07456	0.07826	0.9462	(0.57-1.56)	0.8287
Allele: 4-digits	HLA-DRB1*04:03	HLA-DRB1	Presence	Absence	32552064	0.992208	0.02182	0.02129	0.02258	0/21/444	1	1/27/653	0.2625	1	(0.57-1.77)	0.9929	0.02053	0.0232	0.888	(0.41-1.93)	0.7644	0.01754	0.02174	0.8	(0.31-2.07)	0.6447
Allele: 4-digits	HLA-DRB1*04:05	HLA-DRB1	Presence	Absence	32552064	0.992208	0.03621	0.02643	0.05054	0/47/418	0.6207	0/36/645	1	0.5	(0.31-0.78)	0.002558	0.02669	0.02577	1.038	(0.49-2.20)	0.9228	0.02193	0.03696	0.5747	(0.26-1.28)	0.1768
Allele: 4-digits	HLA-DRB1*04:06	HLA-DRB1	Presence	Absence	32552064	0.992208	0.01134	0.01468	0.006452	0/6/459	1	0/20/661	1	2.39	(0.94-6.05)	0.06596	0.01437	0.01546	0.9274	(0.35-2.45)	0.8791	0.02412	0.006522	3.836	(1.06-13.94)	0.04111
Allele: 2-digits	HLA-DRB1*07	HLA-DRB1	Presence	Absence	32552064	0.992208	0.06021	0.04772	0.07849	5/63/397	0.1874	2/61/618	0.661	0.59	(0.42-0.84)	0.002826	0.05133	0.03866	1.341	(0.75-2.41)	0.3272	0.04167	0.0587	0.7061	(0.39-1.28)	0.2497
Allele: 4-digits	HLA-DRB1*07:01	HLA-DRB1	Presence	Absence	32552064	0.992208	0.06021	0.04772	0.07849	5/63/397	0.1874	2/61/618	0.661	0.59	(0.42-0.84)	0.002826	0.05133	0.03866	1.341	(0.75-2.41)	0.3272	0.04167	0.0587	0.7061	(0.39-1.28)	0.2497
Allele: 2-digits	HLA-DRB1*08	HLA-DRB1	Presence	Absence	32552064	0.992208	0.04625	0.04772	0.04409	1/39/425	0.6024	3/59/619	0.192	1.12	(0.75-1.67)	0.5881	0.04312	0.05928	0.7261	(0.44-1.21)	0.2197	0.04386	0.05652	0.7731	(0.43-1.39)	0.3908
Allele: 4-digits	HLA-DRB1*08:03	HLA-DRB1	Presence	Absence	32552064	0.992208	0.04494	0.04552	0.04409	1/39/425	0.6024	3/56/622	0.1567	1.06	(0.71-1.58)	0.7863	0.04107	0.0567	0.7251	(0.43-1.22)	0.2261	0.04167	0.05435	0.7654	(0.42-1.39)	0.3817
Allele: 2-digits	HLA-DRB1*09	HLA-DRB1	Presence	Absence	32552064	0.992208	0.1296	0.1278	0.1323	6/111/348	0.5429	9/156/516	0.6053	0.96	(0.74-1.23)	0.7251	0.1294	0.1237	1.054	(0.74-1.51)	0.7749	0.1382	0.1174	1.208	(0.82-1.79)	0.3449
Allele: 4-digits	HLA-DRB1*09:01	HLA-DRB1	Presence	Absence	32552064	0.992208	0.1296	0.1278	0.1323	6/111/348	0.5429	9/156/516	0.6053	0.96	(0.74-1.23)	0.7251	0.1294	0.1237	1.054	(0.74-1.51)	0.7749	0.1382	0.1174	1.208	(0.82-1.79)	0.3449
Allele: 2-digits	HLA-DRB1*10	HLA-DRB1	Presence	Absence	32552064	0.992208	0.09337	0.1263	0.04516	0/42/423	0.6149	5/162/514	0.0536	3.08	(2.15-4.42)	1.017e-09	0.1222	0.1366	0.87	(0.61-1.25)	0.4516	0.1053	0.1261	0.8112	(0.54-1.23)	0.3195
Allele: 4-digits	HLA-DRB1*10:01	HLA-DRB1	Presence	Absence	32552064	0.992208	0.09337	0.1263	0.04516	0/42/423	0.6149	5/162/514	0.0536	3.08	(2.15-4.42)	1.017e-09	0.1222	0.1366	0.87	(0.61-1.25)	0.4516	0.1053	0.1261	0.8112	(0.54-1.23)	0.3195
Allele: 2-digits	HLA-DRB1*11	HLA-DRB1	Presence	Absence	32552064	0.992208	0.02967	0.03231	0.02581	1/22/442	0.2625	0/44/637	1	1.27	(0.76-2.12)	0.3589	0.03183	0.03351	0.9465	(0.48-1.85)	0.8723	0.02632	0.0413	0.617	(0.29-1.30)	0.2052
Allele: 4-digits	HLA-DRB1*11:01	HLA-DRB1	Presence	Absence	32552064	0.992208	0.01527	0.01542	0.01505	1/12/452	0.09452	0/21/660	1	0.97	(0.50-1.91)	0.9368	0.01437	0.01804	0.7907	(0.31-1.99)	0.618	0.008772	0.02174	0.3929	(0.12-1.27)	0.1189
Allele: 4-digits	HLA-DRB1*11:06	HLA-DRB1	Presence	Absence	32552064	0.992208	0.01091	0.01395	0.006452	0/6/459	1	0/19/662	1	2.35	(0.92-6.00)	0.07283	0.01437	0.01289	1.119	(0.40-3.15)	0.8316	0.01096	0.01739	0.6222	(0.20-1.93)	0.4116
Allele: 2-digits	HLA-DRB1*12	HLA-DRB1	Presence	Absence	32552064	0.992208	0.2579	0.2313	0.2968	41/194/230	1	29/257/395	0.1309	0.69	(0.57-0.84)	0.0001796	0.2351	0.2216	1.085	(0.81-1.45)	0.5831	0.2654	0.213	1.356	(0.99-1.86)	0.05775
Allele: 4-digits	HLA-DRB1*12:02	HLA-DRB1	Presence	Absence	32552064	0.992208	0.2557	0.2298	0.2935	39/195/231	0.911	29/255/397	0.1588	0.69	(0.57-0.84)	0.0002585	0.2331	0.2216	1.071	(0.80-1.43)	0.6417	0.2654	0.213	1.356	(0.99-1.86)	0.05775
Allele: 2-digits	HLA-DRB1*13	HLA-DRB1	Presence	Absence	32552064	0.992208	0.04058	0.03965	0.04194	1/37/427	0.5646	0/54/627	0.6184	0.99	(0.64-1.53)	0.9718	0.04415	0.02835	1.611	(0.81-3.19)	0.1719	0.04167	0.05	0.8182	(0.43-1.55)	0.5371
Allele: 4-digits	HLA-DRB1*13:02	HLA-DRB1	Presence	Absence	32552064	0.992208	0.01658	0.01836	0.01398	0/13/452	1	0/25/656	1	1.41	(0.71-2.81)	0.3264	0.02053	0.01289	1.619	(0.60-4.38)	0.3424	0.01754	0.03043	0.561	(0.23-1.36)	0.2024
Allele: 4-digits	HLA-DRB1*13:12	HLA-DRB1	Presence	Absence	32552064	0.992208	0.01527	0.01542	0.01505	0/14/451	1	0/21/660	1	1.07	(0.53-2.15)	0.8462	0.01745	0.01031	1.718	(0.57-5.17)	0.3358	0.01754	0.01739	1.009	(0.37-2.74)	0.9858
Allele: 2-digits	HLA-DRB1*14	HLA-DRB1	Presence	Absence	32552064	0.992208	0.05934	0.0536	0.06774	1/61/403	0.7117	1/71/609	0.714	0.83	(0.58-1.19)	0.3033	0.04723	0.06959	0.6541	(0.40-1.08)	0.09571	0.0614	0.04783	1.324	(0.73-2.39)	0.3526
Allele: 4-digits	HLA-DRB1*14:04	HLA-DRB1	Presence	Absence	32552064	0.992208	0.01658	0.01762	0.01505	0/14/451	1	0/24/657	1	1.16	(0.59-2.29)	0.6622	0.01848	0.01546	1.203	(0.47-3.08)	0.7003	0.01974	0.008696	2.322	(0.70-7.65)	0.1661
Allele: 4-digits	HLA-DRB1*14:54	HLA-DRB1	Presence	Absence	32552064	0.992208	0.03185	0.0257	0.04086	1/36/428	0.5452	0/35/646	1	0.68	(0.42-1.10)	0.1164	0.01951	0.04124	0.4517	(0.23-0.90)	0.02337	0.02851	0.02609	1.098	(0.49-2.46)	0.8196
Allele: 2-digits	HLA-DRB1*15	HLA-DRB1	Presence	Absence	32552064	0.992208	0.1239	0.138	0.1032	4/88/373	0.8043	18/152/511	0.1074	1.4	(1.08-1.82)	0.01096	0.1407	0.1314	1.077	(0.77-1.51)	0.666	0.1338	0.1196	1.127	(0.77-1.64)	0.5327
Allele: 4-digits	HLA-DRB1*15:01	HLA-DRB1	Presence	Absence	32552064	0.992208	0.05148	0.06461	0.03226	1/28/436	0.3832	4/80/597	0.5163	2.02	(1.32-3.08)	0.001107	0.06982	0.05155	1.37	(0.82-2.28)	0.2242	0.05702	0.06522	0.8724	(0.51-1.48)	0.6134
Allele: 4-digits	HLA-DRB1*15:02	HLA-DRB1	Presence	Absence	32552064	0.992208	0.07199	0.07269	0.07097	2/62/401	1	4/91/586	0.774	1.06	(0.77-1.47)	0.7185	0.06982	0.0799	0.8654	(0.56-1.34)	0.5199	0.07675	0.05217	1.489	(0.88-2.53)	0.1402
Allele: 2-digits	HLA-DRB1*16	HLA-DRB1	Presence	Absence	32552064	0.992208	0.03098	0.03231	0.02903	0/27/438	1	0/44/637	1	1.09	(0.66-1.80)	0.7313	0.03183	0.03351	0.9465	(0.48-1.85)	0.8723	0.0307	0.0413	0.7265	(0.36-1.49)	0.3818
Allele: 4-digits	HLA-DRB1*16:02	HLA-DRB1	Presence	Absence	32552064	0.992208	0.03098	0.03231	0.02903	0/27/438	1	0/44/637	1	1.09	(0.66-1.80)	0.7313	0.03183	0.03351	0.9465	(0.48-1.85)	0.8723	0.0307	0.0413	0.7265	(0.36-1.49)	0.3818
Allele: 2-digits	HLA-DQA1*01	HLA-DQA1	Presence	Absence	32608306	0.990476	0.389	0.4307	0.3283	54/198/214	0.462	123/338/217	0.6958	1.56	(1.31-1.87)	8.344e-07	0.4205	0.4562	0.8626	(0.68-1.10)	0.2263	0.4105	0.4342	0.9068	(0.70-1.18)	0.4669
Allele: 4-digits	HLA-DQA1*01:01	HLA-DQA1	Presence	Absence	32608306	0.990476	0.06119	0.06342	0.05794	1/52/413	1	4/78/596	0.3364	1.14	(0.80-1.62)	0.4807	0.05888	0.07474	0.7807	(0.49-1.23)	0.2878	0.0655	0.05044	1.3	(0.75-2.24)	0.3454
Allele: 4-digits	HLA-DQA1*01:02	HLA-DQA1	Presence	Absence	32608306	0.990476	0.1149	0.1283	0.09549	1/87/378	0.1049	11/152/515	1	1.42	(1.07-1.87)	0.01423	0.1364	0.1082	1.302	(0.90-1.89)	0.1625	0.1245	0.1425	0.8546	(0.58-1.25)	0.4212
Allele: 4-digits	HLA-DQA1*01:03	HLA-DQA1	Presence	Absence	32608306	0.990476	0.059	0.05826	0.06009	2/52/412	0.6771	3/73/602	0.4904	1	(0.70-1.42)	0.9842	0.05372	0.06959	0.7628	(0.47-1.23)	0.2656	0.05022	0.06579	0.7544	(0.43-1.32)	0.32
Allele: 4-digits	HLA-DQA1*01:04	HLA-DQA1	Presence	Absence	32608306	0.990476	0.05944	0.05383	0.0676	1/61/404	0.7117	1/71/606	0.7139	0.83	(0.58-1.18)	0.2951	0.04855	0.06701	0.7029	(0.43-1.16)	0.1694	0.06332	0.04825	1.358	(0.75-2.44)	0.3075
Allele: 4-digits	HLA-DQA1*01:05	HLA-DQA1	Presence	Absence	32608306	0.990476	0.09353	0.1268	0.04506	0/42/424	0.6149	5/162/511	0.05385	3.11	(2.16-4.45)	7.607e-10	0.1229	0.1366	0.8766	(0.61-1.26)	0.4768	0.107	0.1272	0.8176	(0.54-1.23)	0.3363
Allele: 2-digits	HLA-DQA1*02	HLA-DQA1	Presence	Absence	32608306	0.990476	0.06075	0.04794	0.0794	5/64/397	0.1956	2/61/615	0.6618	0.59	(0.42-0.83)	0.002296	0.05165	0.03866	1.349	(0.75-2.43)	0.3167	0.04148	0.05921	0.6966	(0.39-1.26)	0.232
Allele: 4-digits	HLA-DQA1*02:01	HLA-DQA1	Presence	Absence	32608306	0.990476	0.06075	0.04794	0.0794	5/64/397	0.1956	2/61/615	0.6618	0.59	(0.42-0.83)	0.002296	0.05165	0.03866	1.349	(0.75-2.43)	0.3167	0.04148	0.05921	0.6966	(0.39-1.26)	0.232
Allele: 2-digits	HLA-DQA1*03	HLA-DQA1	Presence	Absence	32608306	0.990476	0.2098	0.1991	0.2253	20/170/276	0.4252	27/216/435	1	0.86	(0.69-1.05)	0.14	0.1973	0.2036	0.9615	(0.72-1.29)	0.7932	0.2096	0.1952	1.096	(0.79-1.52)	0.5829
Allele: 4-digits	HLA-DQA1*03:01	HLA-DQA1	Presence	Absence	32608306	0.990476	0.03846	0.0413	0.03433	0/32/434	1	1/54/623	1	1.27	(0.81-2.00)	0.2997	0.03719	0.05155	0.709	(0.40-1.24)	0.2307	0.04585	0.03509	1.338	(0.68-2.64)	0.4002
Allele: 4-digits	HLA-DQA1*03:02	HLA-DQA1	Presence	Absence	32608306	0.990476	0.1294	0.1268	0.133	7/110/349	0.8401	9/154/515	0.6049	0.93	(0.72-1.20)	0.6002	0.1281	0.1237	1.042	(0.73-1.49)	0.8241	0.1354	0.1162	1.192	(0.80-1.77)	0.3824
Allele: 4-digits	HLA-DQA1*03:03	HLA-DQA1	Presence	Absence	32608306	0.990476	0.04065	0.0295	0.05687	0/53/413	0.3864	0/40/638	1	0.49	(0.32-0.76)	0.001339	0.02996	0.02835	1.06	(0.52-2.17)	0.8724	0.02838	0.03947	0.7022	(0.34-1.47)	0.3478
Allele: 2-digits	HLA-DQA1*05	HLA-DQA1	Presence	Absence	32608306	0.990476	0.09047	0.0944	0.08476	1/77/388	0.2335	6/116/556	1	1.15	(0.85-1.55)	0.3726	0.1002	0.0799	1.283	(0.84-1.96)	0.2487	0.0786	0.09868	0.7758	(0.49-1.23)	0.2828
Allele: 4-digits	HLA-DQA1*05:01	HLA-DQA1	Presence	Absence	32608306	0.990476	0.04196	0.04277	0.04077	0/38/428	1	2/54/622	0.3476	1.05	(0.68-1.60)	0.838	0.04649	0.03351	1.395	(0.75-2.60)	0.2945	0.03057	0.03947	0.7727	(0.38-1.56)	0.4716
Allele: 4-digits	HLA-DQA1*05:03	HLA-DQA1	Presence	Absence	32608306	0.990476	0.01573	0.01622	0.01502	0/14/452	1	0/22/656	1	1.15	(0.57-2.28)	0.6995	0.01756	0.01289	1.376	(0.50-3.78)	0.5362	0.01747	0.01754	0.9955	(0.37-2.70)	0.9929
Allele: 4-digits	HLA-DQA1*05:05	HLA-DQA1	Presence	Absence	32608306	0.990476	0.03191	0.03392	0.02897	0/27/439	1	0/46/632	1	1.22	(0.74-2.00)	0.4401	0.03409	0.03351	1.019	(0.52-1.98)	0.9563	0.03057	0.04167	0.7163	(0.35-1.47)	0.3611
Allele: 2-digits	HLA-DQA1*06	HLA-DQA1	Presence	Absence	32608306	0.990476	0.2491	0.2264	0.2822	37/189/240	1	28/251/399	0.1547	0.72	(0.59-0.88)	0.001269	0.2283	0.2216	1.041	(0.78-1.39)	0.7852	0.2576	0.2105	1.321	(0.96-1.81)	0.08541
Allele: 4-digits	HLA-DQA1*06:01	HLA-DQA1	Presence	Absence	32608306	0.990476	0.2491	0.2264	0.2822	37/189/240	1	28/251/399	0.1547	0.72	(0.59-0.88)	0.001269	0.2283	0.2216	1.041	(0.78-1.39)	0.7852	0.2576	0.2105	1.321	(0.96-1.81)	0.08541
Allele: 2-digits	HLA-DQB1*02	HLA-DQB1	Presence	Absence	32631061	0.90909	0.08238	0.07511	0.09569	2/67/302	0.5561	3/96/580	1	0.76	(0.55-1.05)	0.09172	0.0823	0.05699	1.494	(0.91-2.44)	0.1094	0.06608	0.0636	1.042	(0.62-1.76)	0.8793
Allele: 4-digits	HLA-DQB1*02:01	HLA-DQB1	Presence	Absence	32631061	0.90909	0.04333	0.04418	0.04178	0/31/340	1	2/56/621	0.3792	1.06	(0.68-1.66)	0.7997	0.04835	0.03368	1.447	(0.78-2.69)	0.2435	0.03084	0.04167	0.7372	(0.37-1.48)	0.3902
Allele: 4-digits	HLA-DQB1*02:02	HLA-DQB1	Presence	Absence	32631061	0.90909	0.03905	0.03093	0.05391	2/36/333	0.284	1/40/638	0.4801	0.56	(0.36-0.88)	0.01076	0.03395	0.02332	1.464	(0.70-3.08)	0.3144	0.03524	0.02193	1.595	(0.73-3.50)	0.2446
Allele: 2-digits	HLA-DQB1*03	HLA-DQB1	Presence	Absence	32631061	0.90909	0.489	0.4661	0.531	110/174/87	0.2536	152/329/198	0.4884	0.77	(0.65-0.92)	0.004434	0.4681	0.4611	1.028	(0.81-1.30)	0.8188	0.5	0.4649	1.144	(0.89-1.48)	0.3005
Allele: 4-digits	HLA-DQB1*03:01	HLA-DQB1	Presence	Absence	32631061	0.90909	0.2976	0.2776	0.3342	44/160/167	0.5603	42/293/344	0.05548	0.75	(0.61-0.91)	0.003976	0.2819	0.2668	1.085	(0.82-1.43)	0.5612	0.3084	0.2719	1.209	(0.90-1.63)	0.2105
Allele: 4-digits	HLA-DQB1*03:02	HLA-DQB1	Presence	Absence	32631061	0.90909	0.04095	0.04345	0.03639	0/27/344	1	1/57/621	1	1.26	(0.78-2.03)	0.3422	0.04115	0.04922	0.8273	(0.47-1.45)	0.509	0.04626	0.04167	1.121	(0.59-2.15)	0.7297
Allele: 4-digits	HLA-DQB1*03:03	HLA-DQB1	Presence	Absence	32631061	0.90909	0.15	0.1443	0.1604	10/99/262	0.8472	11/174/494	0.4359	0.88	(0.68-1.13)	0.309	0.1451	0.1425	1.022	(0.73-1.44)	0.9012	0.1454	0.1513	0.9532	(0.66-1.38)	0.7992
Allele: 2-digits	HLA-DQB1*04	HLA-DQB1	Presence	Absence	32631061	0.90909	0.03476	0.02798	0.04717	0/35/336	1	0/38/641	1	0.57	(0.35-0.92)	0.02179	0.02881	0.02591	1.119	(0.53-2.35)	0.7669	0.02643	0.03728	0.6927	(0.32-1.49)	0.3457
Allele: 4-digits	HLA-DQB1*04:01	HLA-DQB1	Presence	Absence	32631061	0.90909	0.02952	0.02504	0.03774	0/28/343	1	0/34/645	1	0.66	(0.39-1.12)	0.1213	0.02469	0.02591	0.9506	(0.45-2.03)	0.8958	0.02203	0.03289	0.6544	(0.29-1.49)	0.3121
Allele: 2-digits	HLA-DQB1*05	HLA-DQB1	Presence	Absence	32631061	0.90909	0.2695	0.299	0.2156	18/124/229	0.8778	59/288/332	0.7843	1.55	(1.25-1.92)	7.108e-05	0.285	0.3342	0.7913	(0.61-1.02)	0.0729	0.2885	0.2895	0.9956	(0.75-1.32)	0.9756
Allele: 4-digits	HLA-DQB1*05:01	HLA-DQB1	Presence	Absence	32631061	0.90909	0.1538	0.187	0.09299	3/63/305	1	20/214/445	0.3794	2.25	(1.68-3.02)	5.259e-08	0.177	0.2124	0.7897	(0.58-1.07)	0.1242	0.1718	0.1711	1.005	(0.71-1.43)	0.9757
Allele: 4-digits	HLA-DQB1*05:02	HLA-DQB1	Presence	Absence	32631061	0.90909	0.08095	0.07879	0.08491	2/59/310	1	5/97/577	0.5979	0.93	(0.67-1.30)	0.6882	0.07716	0.0829	0.9261	(0.60-1.42)	0.7253	0.07489	0.0943	0.7813	(0.49-1.25)	0.2992
Allele: 4-digits	HLA-DQB1*05:03	HLA-DQB1	Presence	Absence	32631061	0.90909	0.03476	0.03314	0.03774	0/28/343	1	1/43/635	0.5295	0.88	(0.54-1.43)	0.6064	0.03086	0.03886	0.7899	(0.42-1.48)	0.4615	0.04185	0.02412	1.802	(0.84-3.88)	0.1321
Allele: 2-digits	HLA-DQB1*06	HLA-DQB1	Presence	Absence	32631061	0.90909	0.1243	0.1318	0.1105	4/74/293	1	8/163/508	0.2422	1.29	(0.96-1.71)	0.08648	0.1358	0.1218	1.141	(0.79-1.64)	0.4796	0.1189	0.1447	0.7869	(0.53-1.17)	0.2375
Allele: 4-digits	HLA-DQB1*06:01	HLA-DQB1	Presence	Absence	32631061	0.90909	0.07476	0.08247	0.06065	1/43/327	1	5/102/572	0.7988	1.45	(1.01-2.08)	0.04676	0.0823	0.0829	0.9922	(0.65-1.52)	0.9713	0.07709	0.08991	0.8447	(0.53-1.36)	0.484
Allele: 4-digits	HLA-DQB1*06:02	HLA-DQB1	Presence	Absence	32631061	0.90909	0.02095	0.02283	0.01752	0/13/358	1	1/29/649	0.2955	1.38	(0.72-2.64)	0.3373	0.02366	0.02073	1.139	(0.51-2.53)	0.7491	0.01542	0.01974	0.7742	(0.28-2.12)	0.6179
Allele: 4-digits	HLA-DQB1*06:09	HLA-DQB1	Presence	Absence	32631061	0.90909	0.01571	0.01694	0.01348	0/10/361	1	0/23/656	1	1.28	(0.60-2.74)	0.5246	0.01852	0.01295	1.446	(0.53-3.95)	0.4719	0.01322	0.02851	0.449	(0.17-1.20)	0.1112
Allele: 2-digits	HLA-DPA1*01	HLA-DPA1	Presence	Absence	33037086	0.96277	0.3548	0.3729	0.3273	49/192/202	0.7465	92/315/262	0.9341	1.22	(1.02-1.46)	0.03232	0.3802	0.3541	1.12	(0.87-1.44)	0.3757	0.3916	0.3618	1.137	(0.87-1.49)	0.3521
Allele: 4-digits	HLA-DPA1*01:03	HLA-DPA1	Presence	Absence	33037086	0.96277	0.3516	0.3707	0.3228	47/192/204	0.8288	92/312/265	1	1.23	(1.03-1.48)	0.02462	0.3791	0.3486	1.141	(0.89-1.47)	0.3022	0.3872	0.3618	1.115	(0.85-1.46)	0.4293
Allele: 2-digits	HLA-DPA1*02	HLA-DPA1	Absence	Presence	33037086	0.96277	0.397	0.4111	0.3758	65/203/175	0.6138	115/320/234	0.7499	1.15	(0.97-1.37)	0.1099	0.4153	0.4	1.065	(0.84-1.36)	0.6134	0.4292	0.3904	1.173	(0.90-1.53)	0.2361
Allele: 4-digits	HLA-DPA1*02:01	HLA-DPA1	Presence	Absence	33037086	0.96277	0.1214	0.1173	0.1275	5/103/335	0.5193	7/143/519	0.5737	0.9	(0.69-1.18)	0.4556	0.1136	0.127	0.8773	(0.61-1.27)	0.4893	0.09735	0.1338	0.6917	(0.46-1.05)	0.08405
Allele: 4-digits	HLA-DPA1*02:02	HLA-DPA1	Presence	Absence	33037086	0.96277	0.464	0.4529	0.4808	107/212/124	0.3922	137/332/200	1	0.89	(0.75-1.06)	0.187	0.4494	0.4622	0.9497	(0.75-1.21)	0.6742	0.4558	0.4561	0.9984	(0.77-1.30)	0.9907
Allele: 4-digits	HLA-DPA1*02:07	HLA-DPA1	Presence	Absence	33037086	0.96277	0.01574	0.01719	0.01354	0/12/431	1	0/23/646	1	1.43	(0.70-2.93)	0.3312	0.02066	0.008108	2.615	(0.77-8.91)	0.1242	0.0177	0.01754	1.009	(0.37-2.74)	0.9857
Allele: 2-digits	HLA-DPA1*04	HLA-DPA1	Presence	Absence	33037086	0.96277	0.04227	0.03812	0.04853	0/43/400	0.6142	1/49/619	1	0.77	(0.51-1.18)	0.2336	0.03512	0.04595	0.756	(0.42-1.37)	0.357	0.03761	0.02851	1.319	(0.64-2.72)	0.4524
Allele: 4-digits	HLA-DPA1*04:01	HLA-DPA1	Presence	Absence	33037086	0.96277	0.04227	0.03812	0.04853	0/43/400	0.6142	1/49/619	1	0.77	(0.51-1.18)	0.2336	0.03512	0.04595	0.756	(0.42-1.37)	0.357	0.03761	0.02851	1.319	(0.64-2.72)	0.4524
Allele: 2-digits	HLA-DPB1*02	HLA-DPB1	Presence	Absence	33049368	0.94978	0.1768	0.1805	0.1713	16/117/302	0.3088	23/193/446	0.6939	1.09	(0.87-1.37)	0.4513	0.174	0.1973	0.8589	(0.63-1.16)	0.3267	0.1794	0.1733	1.044	(0.74-1.48)	0.8098
Allele: 4-digits	HLA-DPB1*02:01	HLA-DPB1	Presence	Absence	33049368	0.94978	0.1053	0.1095	0.09885	6/74/355	0.2911	11/123/528	0.2292	1.13	(0.85-1.49)	0.3964	0.1069	0.1162	0.9143	(0.63-1.32)	0.6349	0.09865	0.1133	0.8529	(0.55-1.31)	0.4704
Allele: 4-digits	HLA-DPB1*02:02	HLA-DPB1	Presence	Absence	33049368	0.94978	0.0711	0.071	0.07126	4/54/377	0.2594	4/86/572	0.5631	1.03	(0.74-1.44)	0.8557	0.06709	0.08108	0.8175	(0.52-1.28)	0.3781	0.08072	0.06	1.38	(0.82-2.32)	0.2254
Allele: 2-digits	HLA-DPB1*03	HLA-DPB1	Presence	Absence	33049368	0.94978	0.05014	0.04985	0.05057	0/44/391	0.6161	1/64/597	1	1.05	(0.70-1.57)	0.8241	0.05451	0.03784	1.477	(0.80-2.72)	0.2089	0.05381	0.06	0.889	(0.50-1.58)	0.6867
Allele: 4-digits	HLA-DPB1*03:01	HLA-DPB1	Presence	Absence	33049368	0.94978	0.05014	0.04985	0.05057	0/44/391	0.6161	1/64/597	1	1.05	(0.70-1.57)	0.8241	0.05451	0.03784	1.477	(0.80-2.72)	0.2089	0.05381	0.06	0.889	(0.50-1.58)	0.6867
Allele: 2-digits	HLA-DPB1*04	HLA-DPB1	Presence	Absence	33049368	0.94978	0.1126	0.1057	0.123	7/93/335	0.8239	8/124/530	0.8361	0.82	(0.62-1.07)	0.1404	0.108	0.1	1.088	(0.73-1.62)	0.6739	0.1166	0.09778	1.219	(0.80-1.87)	0.3626
Allele: 4-digits	HLA-DPB1*04:01	HLA-DPB1	Presence	Absence	33049368	0.94978	0.09845	0.09366	0.1057	6/80/349	0.6083	5/114/543	1	0.85	(0.63-1.13)	0.2531	0.09958	0.07838	1.305	(0.84-2.02)	0.2326	0.09865	0.08889	1.125	(0.71-1.77)	0.6118
Allele: 4-digits	HLA-DPB1*04:02	HLA-DPB1	Presence	Absence	33049368	0.94978	0.01413	0.01208	0.01724	1/13/421	0.1155	2/12/648	0.003021	0.72	(0.37-1.39)	0.3246	0.008386	0.02162	0.4594	(0.19-1.14)	0.09185	0.01794	0.008889	1.867	(0.59-5.87)	0.2855
Allele: 2-digits	HLA-DPB1*05	HLA-DPB1	Presence	Absence	33049368	0.94978	0.3309	0.3172	0.3517	53/200/182	0.9164	69/282/311	0.6546	0.86	(0.71-1.03)	0.09856	0.3281	0.2892	1.197	(0.92-1.55)	0.1764	0.3229	0.3356	0.9438	(0.71-1.25)	0.6854
Allele: 4-digits	HLA-DPB1*05:01	HLA-DPB1	Presence	Absence	33049368	0.94978	0.3309	0.3172	0.3517	53/200/182	0.9164	69/282/311	0.6546	0.86	(0.71-1.03)	0.09856	0.3281	0.2892	1.197	(0.92-1.55)	0.1764	0.3229	0.3356	0.9438	(0.71-1.25)	0.6854
Allele: 2-digits	HLA-DPB1*09	HLA-DPB1	Presence	Absence	33049368	0.94978	0.01003	0.01057	0.009195	0/8/427	1	0/14/648	1	1.27	(0.52-3.10)	0.5951	0.008386	0.01622	0.5089	(0.17-1.49)	0.217	0.004484	0.01333	0.3303	(0.07-1.65)	0.1778
Allele: 4-digits	HLA-DPB1*09:01	HLA-DPB1	Presence	Absence	33049368	0.94978	0.01003	0.01057	0.009195	0/8/427	1	0/14/648	1	1.27	(0.52-3.10)	0.5951	0.008386	0.01622	0.5089	(0.17-1.49)	0.217	0.004484	0.01333	0.3303	(0.07-1.65)	0.1778
Allele: 2-digits	HLA-DPB1*104	HLA-DPB1	Presence	Absence	33049368	0.94978	0.04968	0.06571	0.02529	0/22/413	1	2/83/577	1	2.67	(1.65-4.34)	7.136e-05	0.06604	0.06486	1.02	(0.62-1.67)	0.9377	0.06054	0.05778	1.052	(0.60-1.85)	0.8594
Allele: 4-digits	HLA-DPB1*104:01	HLA-DPB1	Presence	Absence	33049368	0.94978	0.04923	0.06495	0.02529	0/22/413	1	2/82/578	1	2.64	(1.63-4.29)	8.812e-05	0.06604	0.06216	1.068	(0.65-1.76)	0.7954	0.06054	0.05778	1.052	(0.60-1.85)	0.8594
Allele: 2-digits	HLA-DPB1*13	HLA-DPB1	Presence	Absence	33049368	0.94978	0.1194	0.1057	0.1402	8/106/321	1	9/122/531	0.5347	0.72	(0.56-0.94)	0.01523	0.09644	0.1297	0.7216	(0.50-1.04)	0.08239	0.08744	0.1178	0.7296	(0.48-1.12)	0.1473
Allele: 4-digits	HLA-DPB1*13:01	HLA-DPB1	Presence	Absence	33049368	0.94978	0.119	0.105	0.1402	8/106/321	1	8/123/531	0.6823	0.72	(0.55-0.93)	0.01294	0.09539	0.1297	0.7096	(0.49-1.03)	0.07038	0.08744	0.1156	0.7403	(0.48-1.14)	0.1725
Allele: 2-digits	HLA-DPB1*135	HLA-DPB1	Presence	Absence	33049368	0.94978	0.0155	0.01435	0.01724	0/15/420	1	0/19/643	1	0.76	(0.38-1.52)	0.4301	0.01258	0.01892	0.6562	(0.25-1.69)	0.3838	0.0157	0.01778	0.8791	(0.31-2.47)	0.8065
Allele: 4-digits	HLA-DPB1*135:01	HLA-DPB1	Presence	Absence	33049368	0.94978	0.0155	0.01435	0.01724	0/15/420	1	0/19/643	1	0.76	(0.38-1.52)	0.4301	0.01258	0.01892	0.6562	(0.25-1.69)	0.3838	0.0157	0.01778	0.8791	(0.31-2.47)	0.8065
Allele: 2-digits	HLA-DPB1*14	HLA-DPB1	Presence	Absence	33049368	0.94978	0.0351	0.03776	0.03103	1/25/409	0.3404	1/48/613	0.6176	1.21	(0.75-1.95)	0.437	0.03354	0.04865	0.679	(0.38-1.23)	0.1991	0.03587	0.02667	1.342	(0.64-2.83)	0.4397
Allele: 4-digits	HLA-DPB1*14:01	HLA-DPB1	Presence	Absence	33049368	0.94978	0.0351	0.03776	0.03103	1/25/409	0.3404	1/48/613	0.6176	1.21	(0.75-1.95)	0.437	0.03354	0.04865	0.679	(0.38-1.23)	0.1991	0.03587	0.02667	1.342	(0.64-2.83)	0.4397
Allele: 2-digits	HLA-DPB1*17	HLA-DPB1	Presence	Absence	33049368	0.94978	0.01003	0.01133	0.008046	0/7/428	1	0/15/647	1	1.43	(0.57-3.58)	0.4416	0.01468	0.002703	5.564	(0.73-42.61)	0.09849	0.01121	0.01333	0.8372	(0.25-2.78)	0.7719
Allele: 4-digits	HLA-DPB1*17:01	HLA-DPB1	Presence	Absence	33049368	0.94978	0.01003	0.01133	0.008046	0/7/428	1	0/15/647	1	1.43	(0.57-3.58)	0.4416	0.01468	0.002703	5.564	(0.73-42.61)	0.09849	0.01121	0.01333	0.8372	(0.25-2.78)	0.7719
Allele: 2-digits	HLA-DPB1*21	HLA-DPB1	Presence	Absence	33049368	0.94978	0.04786	0.05136	0.04253	1/35/399	0.5504	3/62/597	0.2441	1.2	(0.80-1.82)	0.3742	0.05241	0.04865	1.078	(0.63-1.86)	0.7849	0.06054	0.04667	1.306	(0.73-2.33)	0.3656
Allele: 4-digits	HLA-DPB1*21:01	HLA-DPB1	Presence	Absence	33049368	0.94978	0.04786	0.05136	0.04253	1/35/399	0.5504	3/62/597	0.2441	1.2	(0.80-1.82)	0.3742	0.05241	0.04865	1.078	(0.63-1.86)	0.7849	0.06054	0.04667	1.306	(0.73-2.33)	0.3656
A1: minor allele; A2: major allele; Chr: chromosome; CI: confidence interval; GENO: genotype counts (A1 homozygous/heterozygous/A2 homozygous); HWE: Hardy-Weinberg equilibrium; MAF: minor allele frequency; MB: multibacillary; OR: odds ratio; PB: Paucibacillary; T1R: Type 1 reaction.
a. Logistic regression in the additive model adjusted for gender.
b. Logistic regression in the additive model.
c. Odds ratio (OR) and 95% confidence interval (95% CI) refer to the minor allele (A1)
d. Significance P-value threshold for multple testing of HLA alleles was set as 4.12 × 10-4. Association results that reached significance are shown in bold and highlighted in yellow.
