# Supplementary material for: The complex pattern of genetic associations of leprosy with HLA class I and class II alleles can be reduced to four amino acid positions
Source: PLoS Pathog. 2020 Aug 10;16(8):e1008818. doi: 10.1371/journal.ppat.1008818 (PMC7440659; doi:10.1371/journal.ppat.1008818)
Supplement: S2 Table — (XLSX) [file ppat.1008818.s004.xlsx]

## Sheet: S2 Table
S2 Table. Forward conditional analysis of HLA alleles that reached study-wide significant association with leprosy per se.
Leprosy-associated HLA alleles			Univariable analysis			Forward conditional analysis of HLA alleles
						Step 1: DQA1*01:05 enters			Step 2: C*07:06 enters			Step 3: DRB1*12 enters
MHC region	HLA allele	Resolution	OR	(95% CI)	P	OR	(95% CI)	Pconditional	OR	(95% CI)	Pconditional	OR	(95% CI)	Pconditional		Color legend:
Class II	HLA-DQA1*01:05	4-digit	3.105	(2.16-4.45)	7.607e-10	Conditioned			Conditioned			Conditioned				Pconditional
Class II	HLA-DRB1*10	2-digit	3.078	(2.15-4.42)	1.017e-09	NA	(NA)	NA	NA	(NA)	NA	NA	(NA)	NA		>0.1
Class II	HLA-DRB1*10:01	4-digit	3.078	(2.15-4.42)	1.017e-09	NA	(NA)	NA	NA	(NA)	NA	NA	(NA)	NA		0.01-0.1
Class I	HLA-C*15:05	4-digit	3.082	(2.08-4.58)	2.303e-08	1.605	(0.92-2.80)	0.09615	1.513	(0.86-2.65)	0.1471	1.503	(0.86-2.64)	0.1569		< 0.01
Class I	HLA-B*07:05	4-digit	3.093	(2.08-4.60)	2.408e-08	1.539	(0.86-2.74)	0.143	1.445	(0.81-2.58)	0.2134	1.435	(0.80-2.57)	0.2253		Conditioned
Class II	HLA-DQB1*05:01	4-digit	2.251	(1.68-3.02)	5.259e-08	1.324	(0.89-1.97)	0.1666	1.306	(0.87-1.95)	0.1935	1.215	(0.81-1.83)	0.3492
Class I	HLA-C*15	2-digit	2.29	(1.68-3.12)	1.337e-07	1.446	(0.99-2.12)	0.05898	1.403	(0.96-2.06)	0.08377	1.375	(0.93-2.02)	0.1068
Class I	HLA-B*07	2-digit	2.195	(1.61-2.99)	6.519e-07	1.241	(0.84-1.84)	0.2844	1.177	(0.79-1.75)	0.4204	1.147	(0.77-1.71)	0.501
Class II	HLA-DQA1*01	2-digit	1.564	(1.31-1.87)	8.344e-07	1.286	(1.06-1.56)	0.01028	1.242	(1.02-1.51)	0.02831	1.089	(0.88-1.35)	0.4395
Class I	HLA-A*29	2-digit	2.096	(1.49-2.95)	2.088e-05	1.038	(0.67-1.62)	0.8701	0.9923	(0.63-1.55)	0.9729	0.9834	(0.63-1.54)	0.9416
Class I	HLA-A*29:01	4-digit	2.096	(1.49-2.95)	2.088e-05	1.038	(0.67-1.62)	0.8701	0.9923	(0.63-1.55)	0.9729	0.9834	(0.63-1.54)	0.9416
Class II	HLA-DQB1*05	2-digit	1.545	(1.25-1.92)	7.108e-05	1.114	(0.87-1.42)	0.3858	1.075	(0.84-1.37)	0.5643	0.9635	(0.74-1.25)	0.777
Class II	HLA-DPB1*104	2-digit	2.673	(1.65-4.34)	7.136e-05	1.511	(0.88-2.60)	0.1357	1.673	(0.96-2.92)	0.07004	1.603	(0.92-2.80)	0.09708
Class II	HLA-DPB1*104:01	4-digit	2.642	(1.63-4.29)	8.812e-05	1.493	(0.87-2.57)	0.1476	1.653	(0.95-2.89)	0.07681	1.586	(0.91-2.77)	0.1051
Class I	HLA-C*07:06	4-digit	0.3175	(0.18-0.57)	9.945e-05	0.3317	(0.18-0.60)	0.0002352	Conditioned			Conditioned
Class I	HLA-B*44:03	4-digit	0.3462	(0.20-0.61)	0.0002512	0.3634	(0.20-0.65)	0.0005956	767800	(0.00-inf)	1	NA	(NA)	NA
Class I	HLA-B*44	2-digit	0.3715	(0.22-0.64)	0.0003831	0.3858	(0.22-0.67)	0.0007865	2.335	(0.25-21.83)	0.457	2.144	(0.23-19.73)	0.5008
Class II	HLA-DRB1*12	2-digit	0.6875	(0.57-0.84)	0.0001796	0.7427	(0.61-0.91)	0.003481	0.713	(0.58-0.87)	0.001011	Conditioned
Class II	HLA-DRB1*12:02	4-digit	0.6929	(0.57-0.84)	0.0002585	0.7477	(0.61-0.91)	0.004437	0.7182	(0.59-0.88)	0.001353	1.665	(0.27-10.22)	0.582
Class II	HLA-DRB3	Gene	0.7171	(0.60-0.86)	0.0003778	0.801	(0.66-0.97)	0.02017	0.7598	(0.63-0.92)	0.00468	0.8878	(0.69-1.14)	0.3523
CI: confidence interval; OR: odds ratio.
