# Supplementary material for: The complex pattern of genetic associations of leprosy with HLA class I and class II alleles can be reduced to four amino acid positions
Source: PLoS Pathog. 2020 Aug 10;16(8):e1008818. doi: 10.1371/journal.ppat.1008818 (PMC7440659; doi:10.1371/journal.ppat.1008818)
Supplement: S3 Table — (XLSX) [file ppat.1008818.s005.xlsx]

## Sheet: S3 Table
S3 Table. Linkage disequilibrium analysis in healthy controls and pairwise reciprocal conditional analysis of leprosy-associated HLA alleles.
		Univariable analysis			Conditioned on DQA1*01:05		r2 with DQA1*01:05	Conditioned on DRB1*10		r2 with DRB1*10	Conditioned on DRB1*10:01		r2 with DRB1*10:01	Conditioned on C*15:05		r2 with C*15:05	Conditioned on B*07:05		r2 with B*07:05	Conditioned on DQB1*05:01		r2 with DQB1*05:01	Conditioned on C*15		r2 with C*15	Conditioned on B*07		r2 with B*07	Conditioned on DQA1*01		r2 with DQA1*01	Conditioned on A*29		r2 with A*29	Conditioned on A*29:01		r2 with A*29:01	Conditioned on DQB1*05		r2 with DQB1*05	Conditioned on DPB1*104		r2 with DPB1*104	Conditioned on DPB1*104:01		r2 with DPB1*104:01	Conditioned on C*07:06		r2 with C*07:06
Signal	HLA alleles	OR	(95% CI)	P-value	ORconditional	Pconditional		ORconditional	Pconditional		ORconditional	Pconditional		ORconditional	Pconditional		ORconditional	Pconditional		ORconditional	Pconditional		ORconditional	Pconditional		ORconditional	Pconditional		ORconditional	Pconditional		ORconditional	Pconditional		ORconditional	Pconditional		ORconditional	Pconditional		ORconditional	Pconditional		ORconditional	Pconditional		ORconditional	Pconditional
1	HLA-DQA1*01:05	3.105	(2.16-4.45)	7.607e-10	Conditioned		-	NA	NA	1	NA	NA	1	2.265	0.001619	0.529224	2.333	0.00139	0.529269	2.59	0.0007101	0.425196	2.41	0.0001	0.320242	2.677	2.026e-05	0.262011	2.597	1.247e-06	0.0965411	3.034	1.699e-06	0.297	3.034	1.699e-06	0.297	3.082	1.095e-06	0.158498	2.63	2.854e-06	0.166615	2.644	2.432e-06	0.166615	3.065	1.485e-09	0.00264258
1	HLA-DRB1*10	3.078	(2.15-4.42)	1.017e-09	NA	NA	1	Conditioned		-	NA	NA	1	2.25	0.001773	0.529179	2.318	0.001521	0.529224	2.584	0.0007328	0.425059	2.441	7.81e-05	0.313837	2.665	2.232e-05	0.261921	2.573	1.595e-06	0.0967361	3.018	1.922e-06	0.297	3.018	1.922e-06	0.297	3.058	1.298e-06	0.15957	2.612	3.327e-06	0.166554	2.626	2.84e-06	0.166554	3.038	1.982e-09	0.00262313
1	HLA-DRB1*10:01	3.078	(2.15-4.42)	1.017e-09	NA	NA	1	NA	NA	1	Conditioned		-	2.25	0.001773	0.529179	2.318	0.001521	0.529224	2.584	0.0007328	0.425059	2.441	7.81e-05	0.313837	2.665	2.232e-05	0.261921	2.573	1.595e-06	0.0967361	3.018	1.922e-06	0.297	3.018	1.922e-06	0.297	3.058	1.298e-06	0.15957	2.612	3.327e-06	0.166554	2.626	2.84e-06	0.166554	3.038	1.982e-09	0.00262313
1	HLA-C*15:05	3.082	(2.08-4.58)	2.303e-08	1.605	0.09615	0.529224	1.6	0.09861	0.529179	1.6	0.09861	0.529179	Conditioned		-	NA	NA	1	2.555	0.0004901	0.196391	2.335	0.006797	0.540656	2.721	0.001219	0.531326	2.581	5.402e-06	0.037223	4.136	2.722e-05	0.562	4.136	2.722e-05	0.562	3.158	3.342e-06	0.0619418	2.652	2.897e-05	0.187954	2.67	2.468e-05	0.187954	2.963	7.581e-08	0.000401968
1	HLA-B*07:05	3.093	(2.08-4.60)	2.408e-08	1.539	0.143	0.529269	1.534	0.1462	0.529224	1.534	0.1462	0.529224	NA	NA	1	Conditioned		-	2.524	0.0006252	0.196481	2.246	0.009886	0.540656	2.671	0.001786	0.531364	2.564	7.242e-06	0.0373342	4.081	3.982e-05	0.562	4.081	3.982e-05	0.562	3.137	4.263e-06	0.0620507	2.629	3.664e-05	0.188009	2.647	3.12e-05	0.188009	2.949	1.002e-07	0.000401968
1	HLA-DQB1*05:01	2.251	(1.68-3.02)	5.259e-08	1.324	0.1666	0.425196	1.315	0.1779	0.425059	1.315	0.1779	0.425059	1.583	0.007114	0.196391	1.602	0.00573	0.196481	Conditioned		-	1.634	0.003161	0.199471	1.827	0.0002473	0.0592506	1.866	0.0002682	0.202415	1.932	6.665e-05	0.1	1.932	6.665e-05	0.1	2.2	5.189e-05	0.372938	1.858	0.0001079	0.0487026	1.865	9.714e-05	0.0487026	2.239	8.41e-08	0.0061992
1	HLA-C*15	2.29	(1.68-3.12)	1.337e-07	1.446	0.05898	0.320242	1.401	0.08232	0.313837	1.401	0.08232	0.313837	1.329	0.2474	0.540656	1.373	0.1943	0.540656	2.167	0.0001896	0.199471	Conditioned		-	1.774	0.003592	0.255762	2.033	1.242e-05	0.0198403	2.043	0.0005899	0.345	2.043	0.0005899	0.345	2.554	1.403e-06	0.0546958	2.079	2.658e-05	0.0934241	2.088	2.329e-05	0.0934241	2.227	3.827e-07	5.6971e-05
1	HLA-B*07	2.195	(1.61-2.99)	6.519e-07	1.241	0.2844	0.262011	1.233	0.2982	0.261921	1.233	0.2982	0.261921	1.141	0.5908	0.531326	1.163	0.5424	0.531364	1.698	0.006969	0.0592506	1.514	0.03654	0.255762	Conditioned		-	1.835	0.0002383	0.0422745	1.854	0.005222	0.362	1.854	0.005222	0.362	2.027	0.0001464	0.0219542	1.818	0.0006741	0.0877649	1.827	0.0005953	0.0877649	2.098	3.026e-06	0.00202573
1	HLA-DQA1*01	1.564	(1.31-1.87)	8.344e-07	1.286	0.01028	0.0965411	1.279	0.01206	0.0967361	1.279	0.01206	0.0967361	1.372	0.0008127	0.037223	1.376	0.0007171	0.0373342	1.275	0.03207	0.202415	1.404	0.0002975	0.0198403	1.402	0.0003655	0.0422745	Conditioned		-	1.445	9.41e-05	0.044	1.445	9.41e-05	0.044	1.494	0.007873	0.562877	1.439	0.0001282	0.0136273	1.441	0.0001218	0.0136273	1.514	5.681e-06	0.019747
1	HLA-A*29	2.096	(1.49-2.95)	2.088e-05	1.038	0.8701	0.297437	1.032	0.8893	0.297354	1.032	0.8893	0.297354	0.7194	0.2777	0.561683	0.7356	0.3147	0.561722	1.538	0.04934	0.100371	1.216	0.4021	0.344561	1.29	0.2983	0.361855	1.724	0.002627	0.0440975	Conditioned		-	NA	NA	1	1.931	0.00128	0.0420181	1.715	0.006044	0.112471	1.727	0.005365	0.112471	2.009	6.547e-05	0.000743604
1	HLA-A*29:01	2.096	(1.49-2.95)	2.088e-05	1.038	0.8701	0.297437	1.032	0.8893	0.297354	1.032	0.8893	0.297354	0.7194	0.2777	0.561683	0.7356	0.3147	0.561722	1.538	0.04934	0.100371	1.216	0.4021	0.344561	1.29	0.2983	0.361855	1.724	0.002627	0.0440975	NA	NA	1	Conditioned		-	1.931	0.00128	0.0420181	1.715	0.006044	0.112471	1.727	0.005365	0.112471	2.009	6.547e-05	0.000743604
1	HLA-DQB1*05	1.545	(1.25-1.92)	7.108e-05	1.114	0.3858	0.158498	1.113	0.3908	0.15957	1.113	0.3908	0.15957	1.239	0.06466	0.0619418	1.249	0.05538	0.0620507	1.026	0.8568	0.372938	1.264	0.04236	0.0546958	1.323	0.01567	0.0219542	1.096	0.5861	0.562877	1.372	0.005738	0.042	1.372	0.005738	0.042	Conditioned		-	1.38	0.005238	0.00812007	1.382	0.004975	0.00812007	1.508	0.0001925	0.00651033
1	HLA-DPB1*104	2.673	(1.65-4.34)	7.136e-05	1.511	0.1357	0.166615	1.498	0.1447	0.166554	1.498	0.1447	0.166554	1.524	0.1348	0.187954	1.549	0.1187	0.188009	2.028	0.01708	0.0487026	1.796	0.02778	0.0934241	1.897	0.01651	0.0877649	2.217	0.001657	0.0136273	1.992	0.01041	0.112	1.992	0.01041	0.112	2.484	0.00152	0.00812007	Conditioned		-	NA	NA	1	2.841	3.774e-05	0.00845634
1	HLA-DPB1*104:01	2.642	(1.63-4.29)	8.812e-05	1.493	0.1476	0.166615	1.48	0.1573	0.166554	1.48	0.1573	0.166554	1.505	0.1464	0.187954	1.531	0.1292	0.188009	2.003	0.01915	0.0487026	1.775	0.03118	0.0934241	1.873	0.01882	0.0877649	2.188	0.001993	0.0136273	1.965	0.01198	0.112	1.965	0.01198	0.112	2.454	0.001772	0.00812007	1.647e-06	0.9853	1	Conditioned		-	2.81	4.641e-05	0.00845634
2	HLA-C*07:06	0.3175	(0.18-0.57)	9.945e-05	0.3317	0.0002352	0.00264258	0.3291	0.0002127	0.00262313	0.3291	0.0002127	0.00262313	0.3496	0.0003958	0.000401968	0.3496	0.0003957	0.000401968	0.312	0.000262	0.0061992	0.3408	0.0003053	5.6971e-05	0.3505	0.0003928	0.00202573	0.3564	0.0005218	0.019747	0.3404	0.0002682	0.001	0.3404	0.0002682	0.001	0.3316	0.0004715	0.00651033	0.2996	7.666e-05	0.00845634	0.2997	7.659e-05	0.00845634	Conditioned		-
2	HLA-B*44:03	0.3462	(0.20-0.61)	0.0002512	0.3634	0.0005956	0.00301428	0.3606	0.0005408	0.00299405	0.3606	0.0005408	0.00299405	0.3819	0.000957	0.000320921	0.3815	0.0009483	0.000314399	0.3526	0.0009486	0.00325115	0.3726	0.0007507	0.000120792	0.3772	0.0007966	0.00175358	0.3899	0.001273	0.0190732	0.3719	0.000666	0.001	0.3719	0.000666	0.001	0.3674	0.001336	0.00922874	0.3142	0.0001461	0.00297376	0.3143	0.0001456	0.00297376	2267000	0.9803	0.971141
2	HLA-B*44	0.3715	(0.22-0.64)	0.0003831	0.3858	0.0007865	0.00653912	0.3829	0.0007134	0.00651017	0.3829	0.0007134	0.00651017	0.4112	0.001528	0.000401968	0.4109	0.001514	0.000394522	0.3762	0.001276	0.00625329	0.3901	0.0008826	5.6971e-05	0.4006	0.001102	0.00200077	0.4174	0.001897	0.01964	0.4002	0.00106	0.001	0.4002	0.00106	0.001	0.3937	0.001927	0.00634369	0.3424	0.0002406	0.00268199	0.3424	0.0002395	0.00268199	2.562	0.4075	0.943
2	HLA-DRB1*07:01	0.59	(0.42-0.84)	0.002826	0.6617	0.01963	0.00406603	0.6616	0.01951	0.00402882	0.6616	0.01951	0.00402882	0.6249	0.007874	7.26375e-05	0.626	0.008104	6.78622e-05	0.6559	0.02484	0.0091818	0.6236	0.007565	7.54206e-05	0.6114	0.005375	2.6028e-05	0.6953	0.04242	0.0420322	0.615	0.005781	0.002	0.615	0.005781	0.002	0.6275	0.01327	0.0244583	0.5759	0.002516	0.00814035	0.5758	0.002504	0.00814035	0.7878	0.2327	0.264648
3	HLA-DRB1*12	0.6875	(0.57-0.84)	0.0001796	0.7427	0.003481	0.0200701	0.7452	0.003805	0.0199603	0.7452	0.003805	0.0199603	0.7236	0.001396	0.0160163	0.7207	0.001215	0.0160141	0.7566	0.01121	0.0432529	0.7229	0.00135	0.00529564	0.7174	0.001018	0.0155183	0.8198	0.07478	0.178949	0.7102	0.0006874	0.009	0.7102	0.0006874	0.009	0.7637	0.01749	0.0972537	0.7382	0.003433	0.0106982	0.7372	0.003287	0.0106982	0.6601	4.01e-05	0.0169964
3	HLA-DRB1*12:02	0.6929	(0.57-0.84)	0.0002585	0.7477	0.004437	0.0197601	0.7502	0.004839	0.0196532	0.7502	0.004839	0.0196532	0.7284	0.001829	0.0157691	0.7255	0.001594	0.0157677	0.7649	0.01527	0.0424098	0.7276	0.001761	0.0049093	0.7221	0.001339	0.0146065	0.8281	0.09182	0.175751	0.7171	0.00102	0.008	0.7171	0.00102	0.008	0.774	0.0245	0.0951373	0.7446	0.004637	0.0105195	0.7436	0.004447	0.0105195	0.6657	6.123e-05	0.0167341
3	HLA-DRB3	0.7171	(0.60-0.86)	0.0003778	0.801	0.02017	0.0426311	0.8015	0.02052	0.0425449	0.8015	0.02052	0.0425449	0.7794	0.008824	0.0341315	0.7783	0.008435	0.0340633	0.8098	0.04531	0.0943156	0.7668	0.005259	0.00801042	0.7509	0.002467	0.000237728	0.8078	0.02964	0.0426715	0.7573	0.003352	0.023	0.7573	0.003352	0.023	0.7488	0.005071	0.0236732	0.759	0.004708	0.0100408	0.7587	0.004651	0.0100408	0.6802	5.07e-05	0.0362206
CI: confidence interval; OR: odds ratio.
	Color legend:
	Preciprocal
	>0.1
	0.01-0.1
	< 0.01
	Conditioned
	r2
	0.8-1
	0.6-0.8
	0.4-0.6
	0.2-0.4
	0-0.2
[truncated: 18 more columns]
