# Supplementary material for: The complex pattern of genetic associations of leprosy with HLA class I and class II alleles can be reduced to four amino acid positions
Source: PLoS Pathog. 2020 Aug 10;16(8):e1008818. doi: 10.1371/journal.ppat.1008818 (PMC7440659; doi:10.1371/journal.ppat.1008818)
Supplement: S4 Table — (XLSX) [file ppat.1008818.s006.xlsx]

## Sheet: S4 Table
S4 Table. Association analysis of leprosy per se and HLA amino acids in HLA-A, HLA-C, HLA-B, HLA-DRβ1 and HLA-DQα1.
HLA amino acid (AA) markers info								Total population sample (N=1155)		Leprosy per se (Healthy controls [N=468] vs leprosy cases[N=687])
Type	HLA AA ID	Gene	AA position	AA residue	Minor allele (A1)	Major allele (A2)	Chr6 position (hg19)	Call-rate	MAF	Minor allele frequency		Hardy-Weinberg equilibrium				Univariable analysisa
										MAF (Cases)	MAF (Controls)	GENO (Controls)	PHWE (Controls)	GENO (Cases)	PHWE (Cases)	ORb	(95% CI)b	Pper sec
AA: Biallelic position	A_-15V	HLA-A	-15	V	V	L	29910359	0.996537	0.444	0.4275	0.4679	109/220/139	0.2282	118/348/217	0.3098	0.85	(0.72-1.01)	0.06484
AA: Biallelic position	A_-11L	HLA-A	-11	L	L	S	29910371	0.996537	0.202	0.2196	0.1763	17/131/320	0.4268	29/242/412	0.4348	1.28	(1.04-1.59)	0.02323
AA: Multiallelic position	A_9S	HLA-A	9	S	Presence	Absence	29910558	0.996537	0.1729	0.1567	0.1966	22/140/306	0.2434	16/182/485	1	0.78	(0.63-0.97)	0.02553
AA: Multiallelic position	A_9T	HLA-A	9	T	Presence	Absence	29910558	0.996537	0.199	0.216	0.1741	16/131/321	0.5232	29/237/417	0.5731	1.27	(1.02-1.58)	0.03029
AA: Multiallelic position	A_9Y	HLA-A	9	Y	Presence	Absence	29910558	0.996537	0.374	0.3704	0.3793	65/225/178	0.695	88/330/265	0.3678	0.97	(0.81-1.15)	0.7122
AA: Biallelic position	A_17S	HLA-A	17	S	S	R	29910582	0.996537	0.01173	0.008785	0.01603	0/15/453	1	0/12/671	1	0.55	(0.25-1.19)	0.1295
AA: Biallelic position	A_19K	HLA-A	19	K	K	E	29910588	0.996537	0.03866	0.02709	0.05556	2/48/418	0.6452	0/37/646	1	0.46	(0.29-0.71)	0.000449
AA: Biallelic position	A_44K	HLA-A	44	K	K	R	29910663	0.996537	0.02129	0.02123	0.02137	0/20/448	1	1/27/655	0.2618	0.93	(0.52-1.66)	0.8091
AA: Biallelic position	A_56R	HLA-A	56	R	R	G	29910699	0.996537	0.02085	0.01757	0.02564	0/24/444	1	0/24/659	1	0.7	(0.39-1.26)	0.2357
AA: Multiallelic position	A_62E	HLA-A	62	E	Presence	Absence	29910717	0.996537	0.1612	0.1479	0.1806	19/131/318	0.2724	12/178/493	0.4485	0.81	(0.64-1.01)	0.06154
AA: Multiallelic position	A_62G	HLA-A	62	G	Presence	Absence	29910717	0.996537	0.2533	0.2511	0.2564	40/160/268	0.02874	43/257/383	1	0.97	(0.80-1.17)	0.7445
AA: Multiallelic position	A_62L	HLA-A	62	L	Presence	Absence	29910717	0.996537	0.08732	0.1091	0.05556	0/52/416	0.3853	3/143/537	0.04728	2.1	(1.49-2.95)	1.998e-05
AA: Multiallelic position	A_62Q	HLA-A	62	Q	Presence	Absence	29910717	0.996537	0.3662	0.3653	0.3675	61/222/185	0.6918	75/349/259	0.008327	1.01	(0.84-1.21)	0.9109
AA: Multiallelic position	A_62R	HLA-A	62	R	Presence	Absence	29910717	0.996537	0.1321	0.1266	0.14	12/107/349	0.2531	11/151/521	1	0.87	(0.68-1.11)	0.2507
AA: Multiallelic position	A_63E	HLA-A	63	E	Absence	Presence	29910720	0.996537	0.2194	0.2357	0.1955	24/135/309	0.07751	29/264/390	0.07041	1.23	(0.99-1.51)	0.05589
AA: Multiallelic position	A_63N	HLA-A	63	N	Presence	Absence	29910720	0.996537	0.1321	0.1266	0.14	12/107/349	0.2531	11/151/521	1	0.87	(0.68-1.11)	0.2507
AA: Multiallelic position	A_63Q	HLA-A	63	Q	Presence	Absence	29910720	0.996537	0.08732	0.1091	0.05556	0/52/416	0.3853	3/143/537	0.04728	2.1	(1.49-2.95)	1.998e-05
AA: Biallelic position	A_65G	HLA-A	65	G	G	R	29910726	0.996537	0.1612	0.1479	0.1806	19/131/318	0.2724	12/178/493	0.4485	0.81	(0.64-1.01)	0.06154
AA: Biallelic position	A_66K	HLA-A	66	K	K	N	29910729	0.996537	0.4192	0.4019	0.4444	102/212/154	0.07556	105/339/239	0.4265	0.85	(0.71-1.00)	0.05292
AA: Biallelic position	A_67M	HLA-A	67	M	M	V	29910732	0.996537	0.02129	0.02123	0.02137	0/20/448	1	1/27/655	0.2618	0.93	(0.52-1.66)	0.8091
AA: Biallelic position	A_70Q	HLA-A	70	Q	Q	H	29910741	0.996537	0.4626	0.4736	0.4466	87/244/137	0.2622	149/349/185	0.5399	1.12	(0.95-1.34)	0.1823
AA: Multiallelic position	A_73I	HLA-A	73	I	Presence	Absence	29910750	0.996537	0.1134	0.1083	0.1207	8/97/363	0.661	11/126/546	0.2336	0.87	(0.68-1.13)	0.3109
AA: Multiallelic position	A_73T	HLA-A	73	T	Absence	Presence	29910750	0.996537	0.1138	0.1091	0.1207	8/97/363	0.661	11/127/545	0.2393	0.88	(0.68-1.14)	0.3447
AA: Biallelic position	A_74H	HLA-A	74	H	H	D	29910753	0.996537	0.2515	0.2496	0.2543	39/160/269	0.03779	42/257/384	1	0.97	(0.80-1.18)	0.7647
AA: Multiallelic position	A_76A	HLA-A	76	A	Presence	Absence	29910759	0.996537	0.1281	0.1501	0.09615	2/86/380	0.2921	9/187/487	0.0702	1.65	(1.25-2.17)	0.0003829
AA: Multiallelic position	A_76E	HLA-A	76	E	Presence	Absence	29910759	0.996537	0.1625	0.1486	0.1827	19/133/316	0.2809	12/179/492	0.4488	0.8	(0.64-1.00)	0.05231
AA: Multiallelic position	A_76V	HLA-A	76	V	Absence	Presence	29910759	0.996537	0.2906	0.2987	0.2788	36/189/243	1	48/312/323	0.02215	1.1	(0.91-1.33)	0.3259
AA: Multiallelic position	A_77D	HLA-A	77	D	Absence	Presence	29910762	0.996537	0.2906	0.2987	0.2788	36/189/243	1	48/312/323	0.02215	1.1	(0.91-1.33)	0.3259
AA: Multiallelic position	A_77N	HLA-A	77	N	Presence	Absence	29910762	0.996537	0.2893	0.298	0.2767	35/189/244	0.9083	48/311/324	0.02231	1.11	(0.91-1.34)	0.2953
AA: Biallelic position	A_79R	HLA-A	79	R	R	G	29910768	0.996537	0.1625	0.1486	0.1827	19/133/316	0.2809	12/179/492	0.4488	0.8	(0.64-1.00)	0.05231
AA: Biallelic position	A_80I	HLA-A	80	I	I	T	29910771	0.996537	0.1625	0.1486	0.1827	19/133/316	0.2809	12/179/492	0.4488	0.8	(0.64-1.00)	0.05231
AA: Biallelic position	A_81A	HLA-A	81	A	A	L	29910774	0.996537	0.1625	0.1486	0.1827	19/133/316	0.2809	12/179/492	0.4488	0.8	(0.64-1.00)	0.05231
AA: Biallelic position	A_82L	HLA-A	82	L	L	R	29910777	0.996537	0.1625	0.1486	0.1827	19/133/316	0.2809	12/179/492	0.4488	0.8	(0.64-1.00)	0.05231
AA: Biallelic position	A_83R	HLA-A	83	R	R	G	29910780	0.996537	0.1625	0.1486	0.1827	19/133/316	0.2809	12/179/492	0.4488	0.8	(0.64-1.00)	0.05231
AA: Biallelic position	A_90D	HLA-A	90	D	D	A	29910801	0.996537	0.3514	0.3492	0.3547	56/220/192	0.614	79/319/285	0.5013	0.98	(0.82-1.18)	0.8591
AA: Multiallelic position	A_95I	HLA-A	95	I	Absence	Presence	29911057	0.996537	0.4144	0.399	0.437	99/211/158	0.07427	105/335/243	0.5772	0.87	(0.73-1.03)	0.09358
AA: Multiallelic position	A_95L	HLA-A	95	L	Presence	Absence	29911057	0.996537	0.1616	0.1479	0.1816	19/132/317	0.2759	12/178/493	0.4485	0.8	(0.64-1.00)	0.05412
AA: Multiallelic position	A_95V	HLA-A	95	V	Presence	Absence	29911057	0.996537	0.2528	0.2511	0.2553	40/159/269	0.02801	43/257/383	1	0.97	(0.81-1.18)	0.781
AA: Multiallelic position	A_97I	HLA-A	97	I	Presence	Absence	29911063	0.996537	0.3536	0.3521	0.3558	57/219/192	0.6876	70/341/272	0.01506	1	(0.83-1.20)	0.9914
AA: Multiallelic position	A_97M	HLA-A	97	M	Presence	Absence	29911063	0.996537	0.3688	0.3741	0.3611	66/206/196	0.3175	89/333/261	0.3266	1.05	(0.88-1.25)	0.5782
AA: Multiallelic position	A_97R	HLA-A	97	R	Presence	Absence	29911063	0.996537	0.2776	0.2738	0.2831	44/177/247	0.1396	51/272/360	1	0.95	(0.79-1.14)	0.5628
AA: Multiallelic position	A_99C	HLA-A	99	C	Presence	Absence	29911069	0.996537	0.0821	0.0798	0.08547	3/74/391	1	2/105/576	0.3008	0.93	(0.68-1.27)	0.6401
AA: Multiallelic position	A_99F	HLA-A	99	F	Presence	Absence	29911069	0.996537	0.1612	0.1479	0.1806	19/131/318	0.2724	12/178/493	0.4485	0.81	(0.64-1.01)	0.06154
AA: Multiallelic position	A_99Y	HLA-A	99	Y	Absence	Presence	29911069	0.996537	0.2433	0.2277	0.266	37/175/256	0.3457	34/243/406	0.828	0.83	(0.68-1.01)	0.05867
AA: Biallelic position	A_102H	HLA-A	102	H	H	D	29911078	0.996537	0.08732	0.1091	0.05556	0/52/416	0.3853	3/143/537	0.04728	2.1	(1.49-2.95)	1.998e-05
AA: Biallelic position	A_105P	HLA-A	105	P	P	S	29911087	0.996537	0.3545	0.3529	0.3568	57/220/191	0.687	81/320/282	0.5575	0.99	(0.83-1.19)	0.9365
AA: Biallelic position	A_107W	HLA-A	107	W	W	G	29911093	0.996537	0.2533	0.2511	0.2564	40/160/268	0.02874	43/257/383	1	0.97	(0.80-1.17)	0.7445
AA: Multiallelic position	A_114E	HLA-A	114	E	Presence	Absence	29911114	0.996537	0.01173	0.008785	0.01603	0/15/453	1	0/12/671	1	0.55	(0.25-1.19)	0.1295
AA: Multiallelic position	A_114H	HLA-A	114	H	Presence	Absence	29911114	0.996537	0.4144	0.399	0.437	99/211/158	0.07427	105/335/243	0.5772	0.87	(0.73-1.03)	0.09358
AA: Multiallelic position	A_114Q	HLA-A	114	Q	Presence	Absence	29911114	0.996537	0.139	0.1332	0.1474	14/110/344	0.1948	14/154/515	0.5084	0.88	(0.69-1.11)	0.2739
AA: Multiallelic position	A_114R	HLA-A	114	R	Presence	Absence	29911114	0.996537	0.4348	0.459	0.3996	71/232/165	0.5013	143/341/199	0.9386	1.28	(1.08-1.52)	0.004976
AA: Multiallelic position	A_116D	HLA-A	116	D	Absence	Presence	29911120	0.996537	0.4262	0.4078	0.453	105/214/149	0.09383	114/329/240	0.937	0.84	(0.71-1.00)	0.04703
AA: Multiallelic position	A_116H	HLA-A	116	H	Presence	Absence	29911120	0.996537	0.01173	0.008785	0.01603	0/15/453	1	0/12/671	1	0.55	(0.25-1.19)	0.1295
AA: Multiallelic position	A_116Y	HLA-A	116	Y	Presence	Absence	29911120	0.996537	0.4144	0.399	0.437	99/211/158	0.07427	105/335/243	0.5772	0.87	(0.73-1.03)	0.09358
AA: Biallelic position	A_127K	HLA-A	127	K	K	N	29911153	0.996537	0.4196	0.4048	0.4412	101/211/156	0.06164	107/339/237	0.4749	0.87	(0.74-1.03)	0.1083
AA: Biallelic position	A_142T	HLA-A	142	T	T	I	29911198	0.996537	0.2585	0.257	0.2607	40/164/264	0.05462	44/263/376	0.9202	0.98	(0.81-1.18)	0.8058
AA: Biallelic position	A_144Q	HLA-A	144	Q	Q	K	29911204	0.996537	0.2381	0.2511	0.219	31/143/294	0.02192	32/279/372	0.02537	1.16	(0.95-1.42)	0.1389
AA: Biallelic position	A_145H	HLA-A	145	H	H	R	29911207	0.996537	0.2585	0.257	0.2607	40/164/264	0.05462	44/263/376	0.9202	0.98	(0.81-1.18)	0.8058
AA: Biallelic position	A_149T	HLA-A	149	T	T	A	29911219	0.996537	0.1182	0.1208	0.1143	11/85/372	0.03621	12/141/530	0.4695	1.06	(0.82-1.36)	0.6678
AA: Biallelic position	A_150V	HLA-A	150	V	V	A	29911222	0.996537	0.02129	0.02123	0.02137	0/20/448	1	1/27/655	0.2618	0.93	(0.52-1.66)	0.8091
AA: Biallelic position	A_151R	HLA-A	151	R	R	H	29911225	0.996537	0.2137	0.2284	0.1923	22/136/310	0.1792	29/254/400	0.1919	1.22	(0.99-1.50)	0.0682
AA: Multiallelic position	A_152A	HLA-A	152	A	Presence	Absence	29911228	0.996537	0.3271	0.3265	0.328	48/211/209	0.6754	61/324/298	0.04534	1.01	(0.84-1.21)	0.9402
AA: Multiallelic position	A_152E	HLA-A	152	E	Presence	Absence	29911228	0.996537	0.129	0.1332	0.1229	11/93/364	0.1283	12/158/513	1	1.09	(0.85-1.40)	0.49
AA: Multiallelic position	A_152V	HLA-A	152	V	Absence	Presence	29911228	0.996537	0.4679	0.4685	0.4669	98/241/129	0.5156	142/356/185	0.2491	1.02	(0.86-1.21)	0.8307
AA: Multiallelic position	A_152W	HLA-A	152	W	Presence	Absence	29911228	0.996537	0.01173	0.008785	0.01603	0/15/453	1	0/12/671	1	0.55	(0.25-1.19)	0.1295
AA: Multiallelic position	A_156L	HLA-A	156	L	Presence	Absence	29911240	0.996537	0.3836	0.3939	0.3686	62/221/185	0.8425	105/328/250	0.9361	1.09	(0.91-1.29)	0.3497
AA: Multiallelic position	A_156Q	HLA-A	156	Q	Presence	Absence	29911240	0.996537	0.4713	0.4583	0.4904	114/231/123	0.782	132/362/189	0.08993	0.9	(0.76-1.07)	0.2413
AA: Multiallelic position	A_156R	HLA-A	156	R	Presence	Absence	29911240	0.996537	0.02129	0.02123	0.02137	0/20/448	1	1/27/655	0.2618	0.93	(0.52-1.66)	0.8091
AA: Multiallelic position	A_156W	HLA-A	156	W	Presence	Absence	29911240	0.996537	0.1238	0.1266	0.1197	11/90/367	0.07489	13/147/523	0.4876	1.06	(0.83-1.36)	0.6428
AA: Biallelic position	A_158V	HLA-A	158	V	V	A	29911246	0.996537	0.02129	0.02123	0.02137	0/20/448	1	1/27/655	0.2618	0.93	(0.52-1.66)	0.8091
AA: Biallelic position	A_161D	HLA-A	161	D	D	E	29911255	0.996537	0.0152	0.01757	0.01175	0/11/457	1	0/24/659	1	1.54	(0.74-3.19)	0.2502
AA: Biallelic position	A_163R	HLA-A	163	R	R	T	29911261	0.996537	0.3532	0.3521	0.3547	56/220/192	0.614	79/323/281	0.3575	1	(0.84-1.20)	0.9724
AA: Biallelic position	A_166D	HLA-A	166	D	D	E	29911270	0.996537	0.1616	0.1545	0.172	13/135/320	0.8721	14/183/486	0.5608	0.89	(0.71-1.12)	0.3154
AA: Biallelic position	A_167G	HLA-A	167	G	G	W	29911273	0.996537	0.1616	0.1545	0.172	13/135/320	0.8721	14/183/486	0.5608	0.89	(0.71-1.12)	0.3154
AA: Biallelic position	A_184A	HLA-A	184	A	A	P	29911902	0.996537	0.3732	0.3924	0.3451	59/205/204	0.5393	99/338/246	0.3368	1.21	(1.01-1.44)	0.03851
AA: Biallelic position	A_193A	HLA-A	193	A	A	P	29911929	0.996537	0.4848	0.4993	0.4637	100/234/134	1	161/360/162	0.1689	1.13	(0.95-1.34)	0.165
AA: Biallelic position	A_194V	HLA-A	194	V	V	I	29911932	0.996537	0.4848	0.4993	0.4637	100/234/134	1	161/360/162	0.1689	1.13	(0.95-1.34)	0.165
AA: Biallelic position	A_207S	HLA-A	207	S	S	G	29911971	0.996537	0.4848	0.4993	0.4637	100/234/134	1	161/360/162	0.1689	1.13	(0.95-1.34)	0.165
AA: Biallelic position	A_246S	HLA-A	246	S	S	A	29912088	0.996537	0.2263	0.2423	0.203	26/138/304	0.06242	32/267/384	0.09655	1.22	(0.99-1.50)	0.05795
AA: Biallelic position	A_253Q	HLA-A	253	Q	Q	E	29912109	0.996537	0.4848	0.4993	0.4637	100/234/134	1	161/360/162	0.1689	1.13	(0.95-1.34)	0.165
AA: Biallelic position	A_276L	HLA-A	276	L	L	P	29912280	0.996537	0.354	0.3529	0.3558	57/219/192	0.6876	71/340/272	0.02349	1	(0.84-1.20)	0.9826
AA: Biallelic position	A_282V	HLA-A	282	V	V	I	29912298	0.996537	0.1612	0.1479	0.1806	19/131/318	0.2724	12/178/493	0.4485	0.81	(0.64-1.01)	0.06154
AA: Biallelic position	A_294F	HLA-A	294	F	F	L	29912334	0.996537	0.4848	0.4993	0.4637	100/234/134	1	161/360/162	0.1689	1.13	(0.95-1.34)	0.165
AA: Biallelic position	A_298F	HLA-A	298	F	F	I	29912346	0.996537	0.202	0.2196	0.1763	17/131/320	0.4268	29/242/412	0.4348	1.28	(1.04-1.59)	0.02323
AA: Biallelic position	A_299A	HLA-A	299	A	A	T	29912349	0.996537	0.2263	0.2423	0.203	26/138/304	0.06242	32/267/384	0.09655	1.22	(0.99-1.50)	0.05795
AA: Biallelic position	A_307R	HLA-A	307	R	R	M	29912373	0.996537	0.202	0.2196	0.1763	17/131/320	0.4268	29/242/412	0.4348	1.28	(1.04-1.59)	0.02323
AA: Biallelic position	A_311N	HLA-A	311	N	N	K	29912385	0.996537	0.1612	0.1479	0.1806	19/131/318	0.2724	12/178/493	0.4485	0.81	(0.64-1.01)	0.06154
AA: Biallelic position	A_321T	HLA-A	321	T	T	S	29912857	0.996537	0.354	0.3529	0.3558	57/219/192	0.6876	71/340/272	0.02349	1	(0.84-1.20)	0.9826
AA: Biallelic position	A_334M	HLA-A	334	M	M	V	29913038	0.996537	0.2263	0.2423	0.203	26/138/304	0.06242	32/267/384	0.09655	1.22	(0.99-1.50)	0.05795
AA: Biallelic position	C_339T	HLA-C	339	T	T	A	31237123	0.995671	0.2009	0.1933	0.212	19/160/288	0.678	28/208/447	0.5398	0.89	(0.72-1.10)	0.2799
AA: Biallelic position	C_326C	HLA-C	326	C	C	S	31237162	0.995671	0.2009	0.1933	0.212	19/160/288	0.678	28/208/447	0.5398	0.89	(0.72-1.10)	0.2799
AA: Biallelic position	C_324V	HLA-C	324	V	V	A	31237275	0.995671	0.02304	0.01245	0.03854	3/30/434	0.02536	0/17/666	1	0.32	(0.18-0.57)	9.945e-05
AA: Multiallelic position	C_307K	HLA-C	307	K	Presence	Absence	31237766	0.995671	0.02304	0.01245	0.03854	3/30/434	0.02536	0/17/666	1	0.32	(0.18-0.57)	9.945e-05
AA: Multiallelic position	C_307M	HLA-C	307	M	Presence	Absence	31237766	0.995671	0.1778	0.1808	0.1734	13/136/318	0.8718	23/201/459	0.8971	1.07	(0.85-1.33)	0.5721
AA: Multiallelic position	C_307V	HLA-C	307	V	Absence	Presence	31237766	0.995671	0.2009	0.1933	0.212	19/160/288	0.678	28/208/447	0.5398	0.89	(0.72-1.10)	0.2799
AA: Biallelic position	C_306A	HLA-C	306	A	A	V	31237769	0.995671	0.2013	0.194	0.212	19/160/288	0.678	28/209/446	0.5426	0.89	(0.73-1.10)	0.2971
AA: Biallelic position	C_305T	HLA-C	305	T	T	A	31237772	0.995671	0.2009	0.1933	0.212	19/160/288	0.678	28/208/447	0.5398	0.89	(0.72-1.10)	0.2799
AA: Biallelic position	C_304M	HLA-C	304	M	M	V	31237775	0.995671	0.3491	0.3799	0.3041	41/202/224	0.7427	104/311/268	0.3728	1.38	(1.15-1.65)	0.00045
AA: Biallelic position	C_303M	HLA-C	303	M	M	V	31237778	0.995671	0.04913	0.04612	0.05353	1/48/418	1	2/59/622	0.6487	0.87	(0.59-1.28)	0.492
AA: Biallelic position	C_295V	HLA-C	295	V	V	A	31237802	0.995671	0.2009	0.1933	0.212	19/160/288	0.678	28/208/447	0.5398	0.89	(0.72-1.10)	0.2799
AA: Multiallelic position	C_285M	HLA-C	285	M	Presence	Absence	31237832	0.995671	0.2009	0.1933	0.212	19/160/288	0.678	28/208/447	0.5398	0.89	(0.72-1.10)	0.2799
AA: Multiallelic position	C_285V	HLA-C	285	V	Absence	Presence	31237832	0.995671	0.2013	0.194	0.212	19/160/288	0.678	28/209/446	0.5426	0.89	(0.73-1.10)	0.2971
AA: Multiallelic position	C_275E	HLA-C	275	E	Absence	Presence	31237862	0.995671	0.2739	0.265	0.2869	28/212/227	0.02328	47/268/368	0.9218	0.9	(0.74-1.09)	0.2619
AA: Multiallelic position	C_275G	HLA-C	275	G	Presence	Absence	31237862	0.995671	0.1743	0.175	0.1734	8/146/313	0.05359	15/209/459	0.1441	1.01	(0.80-1.27)	0.9654
AA: Multiallelic position	C_275K	HLA-C	275	K	Presence	Absence	31237862	0.995671	0.09957	0.09004	0.1135	7/92/368	0.6439	6/111/566	0.8141	0.79	(0.60-1.04)	0.09629
AA: Biallelic position	C_273S	HLA-C	273	S	S	R	31237992	0.995671	0.2009	0.1933	0.212	19/160/288	0.678	28/208/447	0.5398	0.89	(0.72-1.10)	0.2799
AA: Biallelic position	C_267Q	HLA-C	267	Q	Q	P	31238010	0.995671	0.2013	0.194	0.212	19/160/288	0.678	28/209/446	0.5426	0.89	(0.73-1.10)	0.2971
AA: Biallelic position	C_261M	HLA-C	261	M	M	V	31238028	0.995671	0.2009	0.1933	0.212	19/160/288	0.678	28/208/447	0.5398	0.89	(0.72-1.10)	0.2799
AA: Biallelic position	C_253Q	HLA-C	253	Q	Q	E	31238052	0.995671	0.2013	0.194	0.212	19/160/288	0.678	28/209/446	0.5426	0.89	(0.73-1.10)	0.2971
AA: Biallelic position	C_248M	HLA-C	248	M	M	V	31238067	0.995671	0.1426	0.134	0.1552	9/127/331	0.5952	11/161/511	0.8686	0.86	(0.67-1.09)	0.2189
AA: Biallelic position	C_219W	HLA-C	219	W	W	R	31238154	0.995671	0.4443	0.4217	0.4775	98/250/119	0.1377	127/322/234	0.3885	0.8	(0.68-0.95)	0.01262
AA: Biallelic position	C_194L	HLA-C	194	L	L	V	31238229	0.995671	0.2009	0.1933	0.212	19/160/288	0.678	28/208/447	0.5398	0.89	(0.72-1.10)	0.2799
AA: Multiallelic position	C_184H	HLA-C	184	H	Absence	Presence	31238259	0.995671	0.2013	0.194	0.212	19/160/288	0.678	28/209/446	0.5426	0.89	(0.73-1.10)	0.2971
AA: Multiallelic position	C_184P	HLA-C	184	P	Presence	Absence	31238259	0.995671	0.2009	0.1933	0.212	19/160/288	0.678	28/208/447	0.5398	0.89	(0.72-1.10)	0.2799
AA: Biallelic position	C_177K	HLA-C	177	K	K	E	31238867	0.995671	0.1909	0.1933	0.1874	11/153/303	0.1276	21/222/440	0.3258	1.04	(0.83-1.30)	0.7231
AA: Biallelic position	C_173K	HLA-C	173	K	K	E	31238879	0.995671	0.18	0.1764	0.1852	13/147/307	0.4431	22/197/464	0.7936	0.93	(0.75-1.16)	0.5382
AA: Multiallelic position	C_163L	HLA-C	163	L	Presence	Absence	31238909	0.995671	0.18	0.1764	0.1852	13/147/307	0.4431	22/197/464	0.7936	0.93	(0.75-1.16)	0.5382
AA: Multiallelic position	C_163T	HLA-C	163	T	Absence	Presence	31238909	0.995671	0.1835	0.1794	0.1895	14/149/304	0.4546	22/201/460	1	0.93	(0.74-1.15)	0.4878
AA: Multiallelic position	C_156D	HLA-C	156	D	Presence	Absence	31238930	0.995671	0.01652	0.0183	0.01392	0/13/454	1	0/25/658	1	1.39	(0.70-2.77)	0.3479
AA: Multiallelic position	C_156L	HLA-C	156	L	Absence	Presence	31238930	0.995671	0.3483	0.3294	0.3758	74/203/190	0.1149	73/304/306	0.931	0.84	(0.70-1.00)	0.04607
AA: Multiallelic position	C_156R	HLA-C	156	R	Presence	Absence	31238930	0.995671	0.2613	0.2416	0.2901	44/183/240	0.3117	40/250/393	1	0.8	(0.66-0.96)	0.01876
AA: Multiallelic position	C_156W	HLA-C	156	W	Presence	Absence	31238930	0.995671	0.06826	0.06735	0.06959	4/57/406	0.2658	3/86/594	1	0.97	(0.70-1.35)	0.8586
AA: Multiallelic position	C_152A	HLA-C	152	A	Presence	Absence	31238942	0.995671	0.203	0.1955	0.2141	19/162/286	0.5832	28/211/444	0.6272	0.89	(0.73-1.10)	0.2909
AA: Multiallelic position	C_152E	HLA-C	152	E	Absence	Presence	31238942	0.995671	0.3765	0.3704	0.3854	58/244/165	0.03154	85/336/262	0.1638	0.93	(0.78-1.12)	0.4402
AA: Multiallelic position	C_152T	HLA-C	152	T	Presence	Absence	31238942	0.995671	0.1735	0.175	0.1713	8/144/315	0.07272	15/209/459	0.1441	1.02	(0.81-1.29)	0.8585
AA: Biallelic position	C_147L	HLA-C	147	L	L	W	31238957	0.995671	0.2013	0.194	0.212	19/160/288	0.678	28/209/446	0.5426	0.89	(0.73-1.10)	0.2971
AA: Multiallelic position	C_116F	HLA-C	116	F	Presence	Absence	31239050	0.995671	0.3687	0.3895	0.3383	46/224/197	0.1477	113/306/264	0.1272	1.24	(1.04-1.48)	0.01699
AA: Multiallelic position	C_116L	HLA-C	116	L	Presence	Absence	31239050	0.995671	0.03261	0.03514	0.02891	1/25/441	0.3208	1/46/636	0.575	1.23	(0.76-1.99)	0.3915
AA: Multiallelic position	C_116S	HLA-C	116	S	Presence	Absence	31239050	0.995671	0.343	0.3324	0.3587	64/207/196	0.4225	72/310/301	0.605	0.89	(0.74-1.06)	0.19
AA: Multiallelic position	C_116Y	HLA-C	116	Y	Presence	Absence	31239050	0.995671	0.2557	0.243	0.2741	29/198/240	0.2001	43/246/394	0.6029	0.85	(0.70-1.04)	0.1105
AA: Biallelic position	C_114N	HLA-C	114	N	N	D	31239056	0.995671	0.2757	0.2672	0.288	28/213/226	0.01765	47/271/365	0.7701	0.9	(0.74-1.09)	0.2926
AA: Biallelic position	C_113H	HLA-C	113	H	H	Y	31239059	0.995671	0.1096	0.1398	0.06531	1/59/407	0.7104	12/167/504	0.7522	2.29	(1.68-3.12)	1.337e-07
AA: Biallelic position	C_103V	HLA-C	103	V	V	L	31239089	0.995671	0.18	0.1764	0.1852	13/147/307	0.4431	22/197/464	0.7936	0.93	(0.75-1.16)	0.5382
AA: Multiallelic position	C_99C	HLA-C	99	C	Presence	Absence	31239101	0.995671	0.1426	0.134	0.1552	9/127/331	0.5952	11/161/511	0.8686	0.86	(0.67-1.09)	0.2189
AA: Multiallelic position	C_99F	HLA-C	99	F	Presence	Absence	31239101	0.995671	0.1217	0.1113	0.137	10/108/349	0.5619	7/138/538	0.7003	0.8	(0.62-1.03)	0.07944
AA: Multiallelic position	C_99S	HLA-C	99	S	Presence	Absence	31239101	0.995671	0.1561	0.1567	0.1552	10/125/332	0.8595	19/176/488	0.5614	1.02	(0.81-1.28)	0.8809
AA: Multiallelic position	C_99Y	HLA-C	99	Y	Absence	Presence	31239101	0.995671	0.4204	0.4019	0.4475	95/228/144	0.7795	120/309/254	0.1304	0.85	(0.72-1.01)	0.06008
AA: Biallelic position	C_97W	HLA-C	97	W	W	R	31239107	0.995671	0.2135	0.2057	0.2248	23/164/280	1	33/215/435	0.3486	0.9	(0.74-1.11)	0.3251
AA: Multiallelic position	C_95F	HLA-C	95	F	Presence	Absence	31239113	0.995671	0.01652	0.0183	0.01392	0/13/454	1	0/25/658	1	1.39	(0.70-2.77)	0.3479
AA: Multiallelic position	C_95I	HLA-C	95	I	Presence	Absence	31239113	0.995671	0.2243	0.2518	0.1842	13/146/308	0.4435	46/252/385	0.6115	1.46	(1.18-1.80)	0.0004076
AA: Multiallelic position	C_95L	HLA-C	95	L	Absence	Presence	31239113	0.995671	0.2409	0.2701	0.1981	14/157/296	0.2449	51/267/365	0.8461	1.48	(1.21-1.82)	0.0001777
AA: Biallelic position	C_94I	HLA-C	94	I	I	T	31239116	0.995671	0.2891	0.3163	0.2495	26/181/260	0.5364	72/288/323	0.5356	1.37	(1.13-1.65)	0.001279
AA: Biallelic position	C_91R	HLA-C	91	R	R	G	31239125	0.995671	0.04087	0.0366	0.04711	1/42/424	1	1/48/634	0.6057	0.71	(0.47-1.09)	0.1172
AA: Biallelic position	C_90D	HLA-C	90	D	D	A	31239378	0.995671	0.3313	0.3141	0.3565	61/211/195	0.7623	70/289/324	0.6571	0.83	(0.70-1.00)	0.04451
AA: Biallelic position	C_80K	HLA-C	80	K	K	N	31239408	0.995671	0.2461	0.2657	0.2173	20/163/284	0.6831	46/271/366	0.696	1.3	(1.07-1.60)	0.009616
AA: Biallelic position	C_77N	HLA-C	77	N	N	S	31239417	0.995671	0.2461	0.2657	0.2173	20/163/284	0.6831	46/271/366	0.696	1.3	(1.07-1.60)	0.009616
AA: Biallelic position	C_73A	HLA-C	73	A	A	T	31239429	0.995671	0.3657	0.3485	0.3908	72/221/174	0.9226	86/304/293	0.6134	0.84	(0.71-1.00)	0.054
AA: Biallelic position	C_66N	HLA-C	66	N	N	K	31239450	0.995671	0.1378	0.1581	0.1081	9/83/375	0.09257	14/188/481	0.4718	1.49	(1.16-1.93)	0.002085
AA: Biallelic position	C_49E	HLA-C	49	E	E	A	31239501	0.995671	0.04913	0.04612	0.05353	1/48/418	1	2/59/622	0.6487	0.87	(0.59-1.28)	0.492
AA: Biallelic position	C_35Q	HLA-C	35	Q	Q	R	31239543	0.995671	0.1743	0.175	0.1734	8/146/313	0.05359	15/209/459	0.1441	1.01	(0.80-1.27)	0.9654
AA: Biallelic position	C_24S	HLA-C	24	S	S	A	31239576	0.995671	0.3748	0.3587	0.3983	67/238/162	0.2091	99/292/292	0.0673	0.86	(0.72-1.02)	0.0774
AA: Biallelic position	C_21H	HLA-C	21	H	H	R	31239585	0.995671	0.3426	0.3616	0.3148	38/218/211	0.08637	92/310/281	0.6786	1.22	(1.02-1.47)	0.02938
AA: Biallelic position	C_16S	HLA-C	16	S	S	G	31239600	0.995671	0.05304	0.04539	0.06424	3/54/410	0.4247	2/58/623	0.6435	0.71	(0.49-1.03)	0.06912
AA: Multiallelic position	C_14R	HLA-C	14	R	Absence	Presence	31239606	0.995671	0.04957	0.04685	0.05353	1/48/418	1	2/60/621	0.6544	0.89	(0.61-1.31)	0.5584
AA: Multiallelic position	C_14W	HLA-C	14	W	Presence	Absence	31239606	0.995671	0.04913	0.04612	0.05353	1/48/418	1	2/59/622	0.6487	0.87	(0.59-1.28)	0.492
AA: Biallelic position	C_11S	HLA-C	11	S	S	A	31239615	0.995671	0.2143	0.202	0.2323	27/163/277	0.6062	25/226/432	0.5538	0.85	(0.69-1.05)	0.1239
AA: Multiallelic position	C_9D	HLA-C	9	D	Presence	Absence	31239621	0.995671	0.2322	0.2247	0.243	25/177/265	0.6147	40/227/416	0.2275	0.9	(0.74-1.10)	0.3043
AA: Multiallelic position	C_9F	HLA-C	9	F	Presence	Absence	31239621	0.995671	0.1426	0.134	0.1552	9/127/331	0.5952	11/161/511	0.8686	0.86	(0.67-1.09)	0.2189
AA: Multiallelic position	C_9S	HLA-C	9	S	Presence	Absence	31239621	0.995671	0.07174	0.06808	0.07709	3/66/398	0.7474	2/89/592	0.7612	0.88	(0.63-1.21)	0.423
AA: Multiallelic position	C_9Y	HLA-C	9	Y	Absence	Presence	31239621	0.995671	0.4465	0.4268	0.4754	103/238/126	0.7105	132/319/232	0.241	0.83	(0.70-0.99)	0.03351
AA: Biallelic position	C_6K	HLA-C	6	K	K	R	31239630	0.995671	0.1426	0.134	0.1552	9/127/331	0.5952	11/161/511	0.8686	0.86	(0.67-1.09)	0.2189
AA: Biallelic position	C_1G	HLA-C	1	G	G	C	31239645	0.995671	0.2796	0.2665	0.2987	35/209/223	0.1525	48/268/367	1	0.85	(0.70-1.03)	0.09467
AA: Biallelic position	C_-9G	HLA-C	-9	G	G	A	31239802	0.995671	0.2009	0.1933	0.212	19/160/288	0.678	28/208/447	0.5398	0.89	(0.72-1.10)	0.2799
AA: Biallelic position	C_-15L	HLA-C	-15	L	L	I	31239820	0.995671	0.3139	0.336	0.2816	36/191/240	0.9089	77/305/301	1	1.28	(1.06-1.54)	0.009218
AA: Biallelic position	C_-17A	HLA-C	-17	A	A	T	31239826	0.995671	0.2013	0.194	0.212	19/160/288	0.678	28/209/446	0.5426	0.89	(0.73-1.10)	0.2971
AA: Biallelic position	B_325C	HLA-B	325	C	C	S	31322303	0.996537	0.3223	0.3338	0.3056	45/196/227	0.8275	67/322/294	0.1433	1.12	(0.93-1.35)	0.2274
AA: Biallelic position	B_305A	HLA-B	305	A	A	T	31322910	0.996537	0.4105	0.429	0.3835	66/227/175	0.6254	122/342/219	0.5853	1.2	(1.01-1.43)	0.0399
AA: Biallelic position	B_282V	HLA-B	282	V	V	I	31322979	0.996537	0.3332	0.3243	0.3462	52/220/196	0.4745	79/285/319	0.2215	0.91	(0.76-1.09)	0.2986
AA: Biallelic position	B_245T	HLA-B	245	T	T	A	31323183	0.996537	0.01303	0.01171	0.01496	0/14/454	1	0/16/667	1	0.79	(0.38-1.66)	0.537
AA: Biallelic position	B_211G	HLA-B	211	G	G	A	31323285	0.996537	0.02954	0.02782	0.03205	2/26/440	0.0746	0/38/645	1	0.9	(0.56-1.47)	0.6773
AA: Biallelic position	B_199V	HLA-B	199	V	V	A	31323321	0.996537	0.02433	0.01464	0.03846	3/30/435	0.02521	0/20/663	1	0.37	(0.22-0.64)	0.0003831
AA: Biallelic position	B_194V	HLA-B	194	V	V	I	31323336	0.996537	0.1538	0.153	0.1549	9/127/332	0.595	28/153/502	0.0009487	0.99	(0.79-1.24)	0.9274
AA: Biallelic position	B_180E	HLA-B	180	E	E	Q	31323952	0.996537	0.1772	0.1962	0.1496	12/116/340	0.5849	22/224/437	0.3333	1.38	(1.10-1.73)	0.00594
AA: Biallelic position	B_178K	HLA-B	178	K	K	T	31323958	0.996537	0.1725	0.1896	0.1474	10/118/340	1	21/217/445	0.4547	1.35	(1.07-1.70)	0.01095
AA: Biallelic position	B_177D	HLA-B	177	D	D	E	31323961	0.996537	0.1772	0.1962	0.1496	12/116/340	0.5849	22/224/437	0.3333	1.38	(1.10-1.73)	0.00594
AA: Biallelic position	B_171H	HLA-B	171	H	H	Y	31323979	0.996537	0.05343	0.0571	0.04808	1/43/424	1	2/74/607	1	1.2	(0.82-1.76)	0.346
AA: Multiallelic position	B_167G	HLA-B	167	G	Presence	Absence	31323991	0.996537	0.02129	0.01391	0.03205	0/30/438	1	0/19/664	1	0.4	(0.22-0.72)	0.002445
AA: Multiallelic position	B_167S	HLA-B	167	S	Presence	Absence	31323991	0.996537	0.02433	0.01464	0.03846	3/30/435	0.02521	0/20/663	1	0.37	(0.22-0.64)	0.0003831
AA: Biallelic position	B_166D	HLA-B	166	D	D	E	31323994	0.996537	0.02129	0.01391	0.03205	0/30/438	1	0/19/664	1	0.4	(0.22-0.72)	0.002445
AA: Multiallelic position	B_163E	HLA-B	163	E	Presence	Absence	31324003	0.996537	0.2776	0.2994	0.2457	31/168/269	0.5325	55/299/329	0.2748	1.31	(1.08-1.59)	0.006377
AA: Multiallelic position	B_163L	HLA-B	163	L	Absence	Presence	31324003	0.996537	0.4348	0.4707	0.3825	69/220/179	0.9222	149/345/189	0.7589	1.45	(1.22-1.72)	2.739e-05
AA: Multiallelic position	B_163T	HLA-B	163	T	Presence	Absence	31324003	0.996537	0.1573	0.1713	0.1368	8/112/348	1	21/192/470	0.7876	1.34	(1.06-1.70)	0.01648
AA: Biallelic position	B_158T	HLA-B	158	T	T	A	31324018	0.996537	0.08645	0.0937	0.07585	3/65/400	0.7409	8/112/563	0.3642	1.28	(0.95-1.74)	0.1083
AA: Multiallelic position	B_156D	HLA-B	156	D	Presence	Absence	31324024	0.996537	0.01216	0.01684	0.005342	0/5/463	1	1/21/661	0.1717	2.91	(1.10-7.68)	0.03118
AA: Multiallelic position	B_156L	HLA-B	156	L	Absence	Presence	31324024	0.996537	0.2711	0.2914	0.2415	23/180/265	0.3143	56/286/341	0.7811	1.28	(1.06-1.56)	0.0126
AA: Multiallelic position	B_156R	HLA-B	156	R	Presence	Absence	31324024	0.996537	0.1077	0.1362	0.06624	2/58/408	1	9/168/506	0.3269	2.21	(1.62-3.01)	5.266e-07
AA: Multiallelic position	B_156W	HLA-B	156	W	Presence	Absence	31324024	0.996537	0.1512	0.1384	0.1699	10/139/319	0.3246	15/159/509	0.5211	0.79	(0.62-0.99)	0.04452
AA: Biallelic position	B_152V	HLA-B	152	V	V	E	31324036	0.996537	0.467	0.4619	0.4744	101/242/125	0.4589	144/343/196	0.8176	0.96	(0.81-1.14)	0.6183
AA: Biallelic position	B_147L	HLA-B	147	L	L	W	31324051	0.996537	0.0656	0.05417	0.08226	2/73/393	0.7577	2/70/611	1	0.65	(0.47-0.91)	0.01315
AA: Biallelic position	B_145L	HLA-B	145	L	L	R	31324057	0.996537	0.04735	0.04978	0.0438	3/35/430	0.05109	2/64/617	0.6803	1.1	(0.74-1.62)	0.6472
AA: Biallelic position	B_143S	HLA-B	143	S	S	T	31324063	0.996537	0.0656	0.05417	0.08226	2/73/393	0.7577	2/70/611	1	0.65	(0.47-0.91)	0.01315
AA: Biallelic position	B_131R	HLA-B	131	R	R	S	31324099	0.996537	0.2033	0.2269	0.1688	13/132/323	1	35/240/408	1	1.43	(1.15-1.78)	0.001138
AA: Multiallelic position	B_116D	HLA-B	116	D	Presence	Absence	31324144	0.996537	0.03997	0.02635	0.05983	5/46/417	0.01847	0/36/647	1	0.43	(0.28-0.66)	0.0001028
AA: Multiallelic position	B_116F	HLA-B	116	F	Presence	Absence	31324144	0.996537	0.09991	0.1076	0.08868	6/71/391	0.2425	9/129/545	0.6885	1.26	(0.95-1.68)	0.1047
AA: Multiallelic position	B_116L	HLA-B	116	L	Presence	Absence	31324144	0.996537	0.1069	0.1069	0.1068	11/78/379	0.01215	10/126/547	0.4191	1.01	(0.77-1.31)	0.9661
AA: Multiallelic position	B_116S	HLA-B	116	S	Presence	Absence	31324144	0.996537	0.4891	0.4685	0.5192	122/242/104	0.4602	146/348/189	0.5908	0.81	(0.68-0.96)	0.01513
AA: Multiallelic position	B_116Y	HLA-B	116	Y	Presence	Absence	31324144	0.996537	0.2641	0.2906	0.2254	23/165/280	0.8953	60/277/346	0.7104	1.4	(1.15-1.70)	0.0007159
AA: Multiallelic position	B_114D	HLA-B	114	D	Absence	Presence	31324150	0.996537	0.4431	0.4736	0.3985	68/237/163	0.2478	149/349/185	0.5399	1.37	(1.15-1.63)	0.0004314
AA: Multiallelic position	B_114H	HLA-B	114	H	Presence	Absence	31324150	0.996537	0.01564	0.01171	0.02137	1/18/449	0.1872	0/16/667	1	0.56	(0.29-1.10)	0.09199
AA: Multiallelic position	B_114N	HLA-B	114	N	Presence	Absence	31324150	0.996537	0.4275	0.4619	0.3771	61/231/176	0.3249	139/353/191	0.3177	1.43	(1.20-1.71)	6.724e-05
AA: Biallelic position	B_113Y	HLA-B	113	Y	Y	H	31324153	0.996537	0.2589	0.2416	0.2842	28/210/230	0.03062	29/272/382	0.02789	0.77	(0.63-0.95)	0.0127
AA: Multiallelic position	B_103L	HLA-B	103	L	Presence	Absence	31324183	0.996537	0.2011	0.2006	0.2019	16/157/295	0.4727	29/216/438	0.7205	0.99	(0.80-1.23)	0.9397
AA: Multiallelic position	B_103V	HLA-B	103	V	Absence	Presence	31324183	0.996537	0.2029	0.2028	0.203	17/156/295	0.5702	29/219/435	0.8132	1	(0.81-1.23)	0.9992
AA: Multiallelic position	B_99S	HLA-B	99	S	Presence	Absence	31324195	0.996537	0.01086	0.01391	0.00641	0/6/462	1	0/19/664	1	2.18	(0.86-5.54)	0.1026
AA: Multiallelic position	B_99Y	HLA-B	99	Y	Absence	Presence	31324195	0.996537	0.01303	0.01684	0.007479	0/7/461	1	0/23/660	1	2.34	(0.99-5.55)	0.05288
AA: Multiallelic position	B_97N	HLA-B	97	N	Presence	Absence	31324201	0.996537	0.03953	0.03734	0.04274	2/36/430	0.2004	0/51/632	0.618	0.91	(0.60-1.40)	0.6765
AA: Multiallelic position	B_97R	HLA-B	97	R	Absence	Presence	31324201	0.996537	0.3336	0.3565	0.3002	47/187/234	0.3216	89/309/285	0.7387	1.28	(1.07-1.52)	0.007617
AA: Multiallelic position	B_97S	HLA-B	97	S	Presence	Absence	31324201	0.996537	0.1629	0.1881	0.1261	11/96/361	0.1404	27/203/453	0.4543	1.54	(1.22-1.95)	0.0003147
AA: Multiallelic position	B_97T	HLA-B	97	T	Presence	Absence	31324201	0.996537	0.1138	0.1164	0.11	6/91/371	0.8139	9/141/533	1	1.07	(0.82-1.40)	0.6026
AA: Multiallelic position	B_97V	HLA-B	97	V	Presence	Absence	31324201	0.996537	0.01694	0.01464	0.0203	0/19/449	1	1/18/664	0.1316	0.71	(0.38-1.33)	0.2795
AA: Multiallelic position	B_95I	HLA-B	95	I	Presence	Absence	31324207	0.996537	0.3571	0.3448	0.375	53/245/170	0.01363	81/309/293	1	0.85	(0.71-1.02)	0.07973
AA: Multiallelic position	B_95L	HLA-B	95	L	Absence	Presence	31324207	0.996537	0.4683	0.4575	0.484	107/239/122	0.7111	136/353/194	0.3162	0.88	(0.74-1.05)	0.1529
AA: Multiallelic position	B_95W	HLA-B	95	W	Presence	Absence	31324207	0.996537	0.1112	0.1127	0.109	6/90/372	0.8111	8/138/537	1	1.05	(0.80-1.38)	0.7068
AA: Biallelic position	B_94I	HLA-B	94	I	I	T	31324210	0.996537	0.351	0.336	0.3729	53/243/172	0.02275	76/307/300	0.9316	0.83	(0.69-0.99)	0.03722
AA: Biallelic position	B_83R	HLA-B	83	R	R	G	31324488	0.996537	0.3041	0.3097	0.2959	48/181/239	0.121	65/293/325	1	1.06	(0.89-1.27)	0.5155
AA: Biallelic position	B_82L	HLA-B	82	L	L	R	31324491	0.996537	0.3041	0.3097	0.2959	48/181/239	0.121	65/293/325	1	1.06	(0.89-1.27)	0.5155
AA: Biallelic position	B_81A	HLA-B	81	A	A	L	31324494	0.996537	0.2646	0.2701	0.2564	36/168/264	0.2248	46/277/360	0.4977	1.06	(0.88-1.29)	0.5225
AA: Multiallelic position	B_80I	HLA-B	80	I	Presence	Absence	31324497	0.996537	0.1303	0.1303	0.1303	12/98/358	0.1023	18/142/523	0.04069	1	(0.78-1.27)	0.9723
AA: Multiallelic position	B_80N	HLA-B	80	N	Absence	Presence	31324497	0.996537	0.3041	0.3097	0.2959	48/181/239	0.121	65/293/325	1	1.06	(0.89-1.27)	0.5155
AA: Multiallelic position	B_80T	HLA-B	80	T	Presence	Absence	31324497	0.996537	0.1738	0.1794	0.1656	17/121/330	0.179	27/191/465	0.1937	1.09	(0.88-1.36)	0.4179
AA: Multiallelic position	B_77N	HLA-B	77	N	Presence	Absence	31324506	0.996537	0.2646	0.2701	0.2564	36/168/264	0.2248	46/277/360	0.4977	1.06	(0.88-1.29)	0.5225
AA: Multiallelic position	B_77S	HLA-B	77	S	Absence	Presence	31324506	0.996537	0.2758	0.2833	0.265	38/172/258	0.2351	49/289/345	0.3006	1.09	(0.90-1.32)	0.3814
AA: Biallelic position	B_76V	HLA-B	76	V	V	E	31324509	0.996537	0.1051	0.0959	0.1186	4/103/361	0.3738	4/123/556	0.5041	0.79	(0.60-1.05)	0.1017
AA: Biallelic position	B_74D	HLA-B	74	D	D	Y	31324515	0.996537	0.3262	0.3367	0.3109	39/213/216	0.1966	66/328/289	0.05928	1.14	(0.95-1.38)	0.16
AA: Biallelic position	B_71A	HLA-B	71	A	A	T	31324524	0.996537	0.3844	0.3982	0.3643	55/231/182	0.1941	100/344/239	0.2018	1.17	(0.98-1.40)	0.08133
AA: Multiallelic position	B_70K	HLA-B	70	K	Presence	Absence	31324527	0.996537	0.03475	0.03221	0.03846	2/32/434	0.142	0/44/639	1	0.87	(0.55-1.36)	0.5329
AA: Multiallelic position	B_70N	HLA-B	70	N	Absence	Presence	31324527	0.996537	0.3844	0.3982	0.3643	55/231/182	0.1941	100/344/239	0.2018	1.17	(0.98-1.40)	0.08133
AA: Multiallelic position	B_70Q	HLA-B	70	Q	Presence	Absence	31324527	0.996537	0.2706	0.2877	0.2457	25/180/263	0.4564	46/301/336	0.06145	1.26	(1.03-1.54)	0.02279
AA: Multiallelic position	B_70S	HLA-B	70	S	Presence	Absence	31324527	0.996537	0.07906	0.07833	0.08013	3/69/396	1	6/95/582	0.2925	0.98	(0.72-1.33)	0.8762
AA: Multiallelic position	B_69A	HLA-B	69	A	Presence	Absence	31324530	0.996537	0.2806	0.3038	0.2468	29/173/266	0.9012	60/295/328	0.651	1.34	(1.10-1.62)	0.003
AA: Multiallelic position	B_69R	HLA-B	69	R	Presence	Absence	31324530	0.996537	0.1038	0.09444	0.1175	4/102/362	0.3728	4/121/558	0.5004	0.79	(0.59-1.04)	0.09004
AA: Multiallelic position	B_69T	HLA-B	69	T	Absence	Presence	31324530	0.996537	0.3844	0.3982	0.3643	55/231/182	0.1941	100/344/239	0.2018	1.17	(0.98-1.40)	0.08133
AA: Multiallelic position	B_67C	HLA-B	67	C	Presence	Absence	31324536	0.996537	0.1286	0.1303	0.1261	11/96/361	0.1404	19/140/524	0.01704	1.07	(0.84-1.36)	0.6065
AA: Multiallelic position	B_67F	HLA-B	67	F	Presence	Absence	31324536	0.996537	0.09253	0.09078	0.09509	2/85/381	0.4138	6/112/565	0.8162	0.95	(0.71-1.27)	0.7174
AA: Multiallelic position	B_67M	HLA-B	67	M	Presence	Absence	31324536	0.996537	0.07906	0.07833	0.08013	3/69/396	1	6/95/582	0.2925	0.98	(0.72-1.33)	0.8762
AA: Multiallelic position	B_67Y	HLA-B	67	Y	Presence	Absence	31324536	0.996537	0.2785	0.2965	0.2521	25/186/257	0.2716	47/311/325	0.01728	1.27	(1.04-1.55)	0.01714
AA: Multiallelic position	B_66I	HLA-B	66	I	Absence	Presence	31324539	0.996537	0.1829	0.1728	0.1976	13/159/296	0.1454	19/198/466	0.7897	0.85	(0.68-1.06)	0.1474
AA: Multiallelic position	B_66K	HLA-B	66	K	Presence	Absence	31324539	0.996537	0.1038	0.09444	0.1175	4/102/362	0.3728	4/121/558	0.5004	0.79	(0.59-1.04)	0.09004
AA: Multiallelic position	B_66N	HLA-B	66	N	Presence	Absence	31324539	0.996537	0.07906	0.07833	0.08013	3/69/396	1	6/95/582	0.2925	0.98	(0.72-1.33)	0.8762
AA: Biallelic position	B_65R	HLA-B	65	R	R	Q	31324542	0.996537	0.07906	0.07833	0.08013	3/69/396	1	6/95/582	0.2925	0.98	(0.72-1.33)	0.8762
AA: Biallelic position	B_63E	HLA-B	63	E	E	N	31324548	0.996537	0.4709	0.4363	0.5214	128/232/108	0.9262	116/364/203	0.03556	0.7	(0.59-0.83)	5.423e-05
AA: Biallelic position	B_62G	HLA-B	62	G	G	R	31324551	0.996537	0.07906	0.07833	0.08013	3/69/396	1	6/95/582	0.2925	0.98	(0.72-1.33)	0.8762
AA: Biallelic position	B_52V	HLA-B	52	V	V	I	31324581	0.996537	0.01781	0.01318	0.02457	0/23/445	1	0/18/665	1	0.55	(0.29-1.04)	0.06692
AA: Biallelic position	B_46A	HLA-B	46	A	A	E	31324599	0.996537	0.4083	0.3887	0.437	92/225/151	0.6387	111/309/263	0.2269	0.81	(0.69-0.96)	0.01622
AA: Multiallelic position	B_45E	HLA-B	45	E	Presence	Absence	31324602	0.996537	0.2919	0.3258	0.2425	29/169/270	0.7064	70/305/308	0.7276	1.52	(1.26-1.84)	1.67e-05
AA: Multiallelic position	B_45G	HLA-B	45	G	Presence	Absence	31324602	0.996537	0.01781	0.01318	0.02457	0/23/445	1	0/18/665	1	0.55	(0.29-1.04)	0.06692
AA: Multiallelic position	B_45K	HLA-B	45	K	Presence	Absence	31324602	0.996537	0.1017	0.08712	0.1229	6/103/359	0.8303	6/107/570	0.6307	0.68	(0.52-0.90)	0.00628
AA: Multiallelic position	B_45M	HLA-B	45	M	Presence	Absence	31324602	0.996537	0.4083	0.3887	0.437	92/225/151	0.6387	111/309/263	0.2269	0.81	(0.69-0.96)	0.01622
AA: Multiallelic position	B_45T	HLA-B	45	T	Presence	Absence	31324602	0.996537	0.1803	0.1852	0.1731	10/142/316	0.257	33/187/463	0.02165	1.09	(0.88-1.36)	0.4316
AA: Biallelic position	B_41T	HLA-B	41	T	T	A	31324614	0.996537	0.149	0.1369	0.1667	12/132/324	0.8681	14/159/510	0.6303	0.78	(0.62-0.99)	0.04052
AA: Biallelic position	B_32L	HLA-B	32	L	L	Q	31324641	0.996537	0.1351	0.1179	0.1603	15/120/333	0.303	7/147/529	0.4619	0.71	(0.55-0.90)	0.005281
AA: Biallelic position	B_30G	HLA-B	30	G	G	D	31324647	0.996537	0.02042	0.02343	0.01603	0/15/453	1	0/32/651	1	1.54	(0.82-2.90)	0.1789
AA: Multiallelic position	B_24A	HLA-B	24	A	Absence	Presence	31324665	0.996537	0.4266	0.4517	0.39	73/219/176	0.7706	141/335/207	0.8168	1.28	(1.08-1.52)	0.004154
AA: Multiallelic position	B_24S	HLA-B	24	S	Presence	Absence	31324665	0.996537	0.2428	0.2826	0.1848	20/133/315	0.22	49/288/346	0.3451	1.74	(1.42-2.15)	1.56e-07
AA: Multiallelic position	B_24T	HLA-B	24	T	Presence	Absence	31324665	0.996537	0.1838	0.1691	0.2051	22/148/298	0.4814	17/197/469	0.586	0.79	(0.63-0.98)	0.02913
AA: Biallelic position	B_12V	HLA-B	12	V	V	M	31324701	0.996537	0.2911	0.3331	0.2297	26/163/279	0.6969	82/291/310	0.3012	1.66	(1.37-2.00)	2.125e-07
AA: Biallelic position	B_11S	HLA-B	11	S	S	A	31324704	0.996537	0.2906	0.3331	0.2286	25/164/279	0.8958	82/291/310	0.3012	1.67	(1.38-2.02)	1.476e-07
AA: Multiallelic position	B_9H	HLA-B	9	H	Presence	Absence	31324710	0.996537	0.1386	0.1369	0.141	9/114/345	1	10/167/506	0.4215	1	(0.78-1.28)	0.9799
AA: Multiallelic position	B_9Y	HLA-B	9	Y	Absence	Presence	31324710	0.996537	0.1429	0.1428	0.1432	9/116/343	1	11/173/499	0.4354	1.03	(0.80-1.31)	0.8413
AA: Biallelic position	B_-8V	HLA-B	-8	V	V	L	31324886	0.996537	0.3249	0.3228	0.328	50/207/211	1	73/295/315	0.7928	0.97	(0.81-1.16)	0.7282
AA: Biallelic position	B_-10A	HLA-B	-10	A	A	G	31324892	0.996537	0.2676	0.2928	0.2308	27/162/279	0.6025	55/290/338	0.5792	1.39	(1.14-1.69)	0.0009711
AA: Biallelic position	B_-11W	HLA-B	-11	W	W	S	31324895	0.996537	0.3836	0.3792	0.39	70/225/173	0.8465	102/314/267	0.5693	0.96	(0.80-1.14)	0.6004
AA: Biallelic position	B_-16L	HLA-B	-16	L	L	V	31324910	0.996537	0.2129	0.2116	0.2147	25/151/292	0.3389	35/219/429	0.303	0.98	(0.80-1.20)	0.8493
AA: Biallelic position	B_-21M	HLA-B	-21	M	M	T	31324925	0.996537	0.2129	0.2482	0.1613	14/123/331	0.4971	37/265/381	0.3557	1.72	(1.38-2.14)	1.209e-06
AA: Biallelic position	B_-23L	HLA-B	-23	L	L	R	31324931	0.996537	0.2129	0.2482	0.1613	14/123/331	0.4971	37/265/381	0.3557	1.72	(1.38-2.14)	1.209e-06
AA: Biallelic position	DRB1_231P	HLA-DRB1	231	P	P	Q	32548032	0.992208	0.09337	0.1263	0.04516	0/42/423	0.6149	5/162/514	0.0536	3.08	(2.15-4.42)	1.017e-09
AA: Biallelic position	DRB1_189S	HLA-DRB1	189	S	S	R	32548633	0.992208	0.04625	0.04772	0.04409	1/39/425	0.6024	3/59/619	0.192	1.12	(0.75-1.67)	0.5881
AA: Biallelic position	DRB1_181M	HLA-DRB1	181	M	M	T	32549357	0.992208	0.2832	0.3018	0.2559	26/186/253	0.33	41/329/311	0.0001262	1.25	(1.02-1.53)	0.02956
AA: Biallelic position	DRB1_180L	HLA-DRB1	180	L	L	V	32549360	0.992208	0.07941	0.07195	0.09032	5/74/386	0.407	2/94/585	0.5669	0.8	(0.59-1.09)	0.1547
AA: Biallelic position	DRB1_166Q	HLA-DRB1	166	Q	Q	R	32549402	0.992208	0.09337	0.1263	0.04516	0/42/423	0.6149	5/162/514	0.0536	3.08	(2.15-4.42)	1.017e-09
AA: Biallelic position	DRB1_149H	HLA-DRB1	149	H	H	Q	32549453	0.992208	0.4769	0.4486	0.5183	114/254/97	0.05109	117/377/187	0.002485	0.74	(0.62-0.88)	0.0009859
AA: Biallelic position	DRB1_142M	HLA-DRB1	142	M	M	V	32549474	0.992208	0.1549	0.1703	0.1323	6/111/348	0.5429	21/190/470	0.6862	1.36	(1.07-1.73)	0.01155
AA: Biallelic position	DRB1_140A	HLA-DRB1	140	A	A	T	32549480	0.992208	0.3503	0.3532	0.3462	47/228/190	0.08203	90/301/290	0.4019	1.03	(0.86-1.24)	0.7162
AA: Biallelic position	DRB1_133L	HLA-DRB1	133	L	L	R	32549501	0.992208	0.1549	0.1703	0.1323	6/111/348	0.5429	21/190/470	0.6862	1.36	(1.07-1.73)	0.01155
AA: Biallelic position	DRB1_120N	HLA-DRB1	120	N	N	S	32549540	0.992208	0.1728	0.1982	0.1355	10/106/349	0.5521	16/238/427	0.01086	1.58	(1.25-2.01)	0.0001736
AA: Biallelic position	DRB1_104A	HLA-DRB1	104	A	A	S	32549588	0.992208	0.2692	0.2474	0.3011	45/190/230	0.5105	40/257/384	0.8369	0.77	(0.63-0.93)	0.005642
AA: Biallelic position	DRB1_98E	HLA-DRB1	98	E	E	K	32549606	0.992208	0.2692	0.2474	0.3011	45/190/230	0.5105	40/257/384	0.8369	0.77	(0.63-0.93)	0.005642
AA: Multiallelic position	DRB1_96H	HLA-DRB1	96	H	Absence	Presence	32549612	0.992208	0.3333	0.3759	0.271	34/184/247	1	83/346/252	0.03384	1.66	(1.37-2.01)	2.199e-07
AA: Multiallelic position	DRB1_96Q	HLA-DRB1	96	Q	Presence	Absence	32549612	0.992208	0.2483	0.2966	0.1774	9/147/309	0.08136	56/292/333	0.5206	1.98	(1.60-2.45)	4.482e-10
AA: Multiallelic position	DRB1_96Y	HLA-DRB1	96	Y	Presence	Absence	32549612	0.992208	0.07941	0.07195	0.09032	5/74/386	0.407	2/94/585	0.5669	0.8	(0.59-1.09)	0.1547
AA: Biallelic position	DRB1_86V	HLA-DRB1	86	V	V	G	32551912	0.992208	0.4725	0.4559	0.4968	102/258/105	0.02054	123/375/183	0.005368	0.84	(0.70-1.00)	0.05332
AA: Biallelic position	DRB1_85A	HLA-DRB1	85	A	A	V	32551915	0.992208	0.2736	0.2496	0.3086	44/199/222	1	35/270/376	0.1518	0.73	(0.60-0.88)	0.001069
AA: Biallelic position	DRB1_78V	HLA-DRB1	78	V	V	Y	32551936	0.992208	0.1898	0.1755	0.2108	22/152/291	0.6773	19/201/461	0.6916	0.79	(0.64-0.98)	0.03023
AA: Biallelic position	DRB1_77N	HLA-DRB1	77	N	N	T	32551939	0.992208	0.04319	0.04405	0.04194	0/39/426	1	2/56/623	0.3778	1.04	(0.68-1.58)	0.8582
AA: Multiallelic position	DRB1_74A	HLA-DRB1	74	A	Absence	Presence	32551948	0.992208	0.3717	0.3561	0.3946	71/225/169	0.8462	79/327/275	0.2423	0.86	(0.72-1.03)	0.1004
AA: Multiallelic position	DRB1_74E	HLA-DRB1	74	E	Presence	Absence	32551948	0.992208	0.2221	0.2166	0.2301	20/174/271	0.2941	25/245/411	0.1415	0.95	(0.77-1.17)	0.6223
AA: Multiallelic position	DRB1_74L	HLA-DRB1	74	L	Presence	Absence	32551948	0.992208	0.04625	0.04772	0.04409	1/39/425	0.6024	3/59/619	0.192	1.12	(0.75-1.67)	0.5881
AA: Multiallelic position	DRB1_74Q	HLA-DRB1	74	Q	Presence	Absence	32551948	0.992208	0.06021	0.04772	0.07849	5/63/397	0.1874	2/61/618	0.661	0.59	(0.42-0.84)	0.002826
AA: Multiallelic position	DRB1_74R	HLA-DRB1	74	R	Presence	Absence	32551948	0.992208	0.04319	0.04405	0.04194	0/39/426	1	2/56/623	0.3778	1.04	(0.68-1.58)	0.8582
AA: Biallelic position	DRB1_73G	HLA-DRB1	73	G	G	A	32551951	0.992208	0.1034	0.09178	0.1204	7/98/360	0.8282	4/117/560	0.6431	0.72	(0.55-0.95)	0.02146
AA: Multiallelic position	DRB1_71A	HLA-DRB1	71	A	Presence	Absence	32551957	0.992208	0.1239	0.138	0.1032	4/88/373	0.8043	18/152/511	0.1074	1.4	(1.08-1.82)	0.01096
AA: Multiallelic position	DRB1_71E	HLA-DRB1	71	E	Presence	Absence	32551957	0.992208	0.02531	0.02423	0.02688	0/25/440	1	0/33/648	1	0.95	(0.55-1.63)	0.844
AA: Multiallelic position	DRB1_71K	HLA-DRB1	71	K	Presence	Absence	32551957	0.992208	0.0445	0.04552	0.04301	0/40/425	1	2/58/621	0.6439	1.05	(0.69-1.58)	0.8268
AA: Multiallelic position	DRB1_71R	HLA-DRB1	71	R	Absence	Presence	32551957	0.992208	0.1937	0.2078	0.1731	11/139/315	0.4187	32/219/430	0.5604	1.28	(1.03-1.59)	0.02782
AA: Multiallelic position	DRB1_70D	HLA-DRB1	70	D	Presence	Absence	32551960	0.992208	0.4664	0.4317	0.5172	125/231/109	0.9261	116/356/209	0.1009	0.69	(0.58-0.83)	3.715e-05
AA: Multiallelic position	DRB1_70Q	HLA-DRB1	70	Q	Presence	Absence	32551960	0.992208	0.2526	0.2621	0.2387	31/160/274	0.2515	48/261/372	0.8429	1.15	(0.95-1.40)	0.1491
AA: Multiallelic position	DRB1_70R	HLA-DRB1	70	R	Presence	Absence	32551960	0.992208	0.281	0.3062	0.2441	25/177/263	0.6148	44/329/308	0.0004115	1.4	(1.14-1.71)	0.001082
AA: Multiallelic position	DRB1_67F	HLA-DRB1	67	F	Presence	Absence	32551969	0.992208	0.4171	0.3928	0.4527	107/207/151	0.03123	106/323/252	0.8726	0.78	(0.66-0.92)	0.003252
AA: Multiallelic position	DRB1_67I	HLA-DRB1	67	I	Presence	Absence	32551969	0.992208	0.2718	0.2724	0.271	34/184/247	1	54/263/364	0.4992	1.03	(0.85-1.24)	0.7667
AA: Multiallelic position	DRB1_67L	HLA-DRB1	67	L	Presence	Absence	32551969	0.992208	0.3111	0.3348	0.2763	44/169/252	0.04922	72/312/297	0.4918	1.31	(1.09-1.58)	0.003789
AA: Multiallelic position	DRB1_60H	HLA-DRB1	60	H	Presence	Absence	32551990	0.992208	0.05148	0.04626	0.05914	1/53/411	1	0/63/618	0.3904	0.82	(0.56-1.20)	0.2987
AA: Multiallelic position	DRB1_60S	HLA-DRB1	60	S	Presence	Absence	32551990	0.992208	0.4476	0.4068	0.5075	128/216/121	0.1376	111/332/238	0.8122	0.66	(0.55-0.78)	1.174e-06
AA: Multiallelic position	DRB1_60Y	HLA-DRB1	60	Y	Absence	Presence	32551990	0.992208	0.4991	0.453	0.5667	153/221/91	0.5087	136/345/200	0.5888	0.63	(0.53-0.74)	1.073e-07
AA: Biallelic position	DRB1_58E	HLA-DRB1	58	E	E	A	32551996	0.992208	0.02967	0.03231	0.02581	1/22/442	0.2625	0/44/637	1	1.27	(0.76-2.12)	0.3589
AA: Multiallelic position	DRB1_57A	HLA-DRB1	57	A	Presence	Absence	32551999	0.992208	0.05148	0.04626	0.05914	1/53/411	1	0/63/618	0.3904	0.82	(0.56-1.20)	0.2987
AA: Multiallelic position	DRB1_57D	HLA-DRB1	57	D	Presence	Absence	32551999	0.992208	0.4018	0.4567	0.3215	47/205/213	0.9153	136/350/195	0.3955	1.81	(1.51-2.17)	1.814e-10
AA: Multiallelic position	DRB1_57S	HLA-DRB1	57	S	Presence	Absence	32551999	0.992208	0.09904	0.09031	0.1118	1/102/362	0.0191	6/111/564	0.8145	0.8	(0.60-1.06)	0.1188
AA: Multiallelic position	DRB1_57V	HLA-DRB1	57	V	Presence	Absence	32551999	0.992208	0.4476	0.4068	0.5075	128/216/121	0.1376	111/332/238	0.8122	0.66	(0.55-0.78)	1.174e-06
AA: Biallelic position	DRB1_47F	HLA-DRB1	47	F	F	Y	32552029	0.992208	0.4799	0.4699	0.4946	117/226/122	0.5778	133/374/174	0.008893	0.9	(0.75-1.07)	0.2157
AA: Biallelic position	DRB1_40Y	HLA-DRB1	40	Y	Y	F	32552050	0.992208	0.09337	0.1263	0.04516	0/42/423	0.6149	5/162/514	0.0536	3.08	(2.15-4.42)	1.017e-09
AA: Multiallelic position	DRB1_38A	HLA-DRB1	38	A	Presence	Absence	32552056	0.992208	0.09337	0.1263	0.04516	0/42/423	0.6149	5/162/514	0.0536	3.08	(2.15-4.42)	1.017e-09
AA: Multiallelic position	DRB1_38L	HLA-DRB1	38	L	Presence	Absence	32552056	0.992208	0.2579	0.2313	0.2968	41/194/230	1	29/257/395	0.1309	0.69	(0.57-0.84)	0.0001796
AA: Multiallelic position	DRB1_38V	HLA-DRB1	38	V	Absence	Presence	32552056	0.992208	0.3512	0.3576	0.3419	57/204/204	0.6065	89/309/283	0.7392	1.03	(0.86-1.23)	0.7496
AA: Multiallelic position	DRB1_37F	HLA-DRB1	37	F	Presence	Absence	32552059	0.992208	0.1178	0.09912	0.1452	12/111/342	0.4525	10/115/556	0.1922	0.67	(0.52-0.87)	0.00225
AA: Multiallelic position	DRB1_37L	HLA-DRB1	37	L	Presence	Absence	32552059	0.992208	0.2579	0.2313	0.2968	41/194/230	1	29/257/395	0.1309	0.69	(0.57-0.84)	0.0001796
AA: Multiallelic position	DRB1_37N	HLA-DRB1	37	N	Presence	Absence	32552059	0.992208	0.2003	0.199	0.2022	14/160/291	0.1946	26/219/436	0.9045	0.99	(0.80-1.22)	0.8957
AA: Multiallelic position	DRB1_37S	HLA-DRB1	37	S	Presence	Absence	32552059	0.992208	0.1719	0.1924	0.1419	8/116/341	0.706	23/216/442	0.7111	1.48	(1.17-1.87)	0.001158
AA: Multiallelic position	DRB1_37Y	HLA-DRB1	37	Y	Presence	Absence	32552059	0.992208	0.2522	0.2783	0.214	16/167/282	0.1687	45/289/347	0.1531	1.44	(1.17-1.77)	0.0005252
AA: Biallelic position	DRB1_33H	HLA-DRB1	33	H	H	N	32552071	0.992208	0.07941	0.07195	0.09032	5/74/386	0.407	2/94/585	0.5669	0.8	(0.59-1.09)	0.1547
AA: Biallelic position	DRB1_32H	HLA-DRB1	32	H	H	Y	32552074	0.992208	0.4795	0.4802	0.4785	106/233/126	1	162/330/189	0.4434	0.99	(0.84-1.17)	0.8948
AA: Multiallelic position	DRB1_31F	HLA-DRB1	31	F	Absence	Presence	32552077	0.992208	0.2286	0.2614	0.1806	8/152/305	0.02743	27/302/352	9.677e-05	1.67	(1.33-2.08)	7.695e-06
AA: Multiallelic position	DRB1_31I	HLA-DRB1	31	I	Presence	Absence	32552077	0.992208	0.1353	0.1351	0.1355	6/114/345	0.4276	11/162/508	0.7441	1	(0.78-1.28)	0.977
AA: Multiallelic position	DRB1_31V	HLA-DRB1	31	V	Presence	Absence	32552077	0.992208	0.09337	0.1263	0.04516	0/42/423	0.6149	5/162/514	0.0536	3.08	(2.15-4.42)	1.017e-09
AA: Multiallelic position	DRB1_30G	HLA-DRB1	30	G	Presence	Absence	32552080	0.992208	0.1296	0.1278	0.1323	6/111/348	0.5429	9/156/516	0.6053	0.96	(0.74-1.23)	0.7251
AA: Multiallelic position	DRB1_30H	HLA-DRB1	30	H	Presence	Absence	32552080	0.992208	0.2579	0.2313	0.2968	41/194/230	1	29/257/395	0.1309	0.69	(0.57-0.84)	0.0001796
AA: Multiallelic position	DRB1_30L	HLA-DRB1	30	L	Presence	Absence	32552080	0.992208	0.06021	0.04772	0.07849	5/63/397	0.1874	2/61/618	0.661	0.59	(0.42-0.84)	0.002826
AA: Multiallelic position	DRB1_30R	HLA-DRB1	30	R	Presence	Absence	32552080	0.992208	0.09337	0.1263	0.04516	0/42/423	0.6149	5/162/514	0.0536	3.08	(2.15-4.42)	1.017e-09
AA: Multiallelic position	DRB1_30Y	HLA-DRB1	30	Y	Presence	Absence	32552080	0.992208	0.4533	0.4596	0.4441	97/219/149	0.3474	141/344/196	0.6999	1.11	(0.94-1.31)	0.2358
AA: Multiallelic position	DRB1_28D	HLA-DRB1	28	D	Presence	Absence	32552086	0.992208	0.4511	0.4567	0.443	96/220/149	0.3976	140/342/199	0.8168	1.1	(0.93-1.30)	0.286
AA: Multiallelic position	DRB1_28E	HLA-DRB1	28	E	Presence	Absence	32552086	0.992208	0.4193	0.4156	0.4247	83/229/153	0.9245	121/324/236	0.5817	0.93	(0.78-1.10)	0.3991
AA: Multiallelic position	DRB1_28H	HLA-DRB1	28	H	Presence	Absence	32552086	0.992208	0.1296	0.1278	0.1323	6/111/348	0.5429	9/156/516	0.6053	0.96	(0.74-1.23)	0.7251
AA: Multiallelic position	DRB1_26F	HLA-DRB1	26	F	Presence	Absence	32552092	0.992208	0.4703	0.4633	0.4806	115/217/133	0.1639	144/343/194	0.7584	0.97	(0.82-1.15)	0.721
AA: Multiallelic position	DRB1_26L	HLA-DRB1	26	L	Presence	Absence	32552092	0.992208	0.3569	0.3649	0.3452	58/205/202	0.6082	95/307/279	0.5082	1.05	(0.88-1.25)	0.5915
AA: Multiallelic position	DRB1_26Y	HLA-DRB1	26	Y	Presence	Absence	32552092	0.992208	0.1728	0.1718	0.1742	11/140/314	0.4191	15/204/462	0.2241	0.98	(0.78-1.23)	0.8284
AA: Biallelic position	DRB1_25Q	HLA-DRB1	25	Q	Q	R	32552095	0.992208	0.06021	0.04772	0.07849	5/63/397	0.1874	2/61/618	0.661	0.59	(0.42-0.84)	0.002826
AA: Multiallelic position	DRB1_16H	HLA-DRB1	16	H	Absence	Presence	32552122	0.992208	0.3264	0.301	0.3634	58/222/185	0.5478	51/308/322	0.05604	0.73	(0.61-0.88)	0.0008919
AA: Multiallelic position	DRB1_16Y	HLA-DRB1	16	Y	Presence	Absence	32552122	0.992208	0.3207	0.2966	0.3559	56/219/190	0.6133	50/304/327	0.08076	0.74	(0.61-0.89)	0.00151
AA: Biallelic position	DRB1_14K	HLA-DRB1	14	K	K	E	32552128	0.992208	0.06021	0.04772	0.07849	5/63/397	0.1874	2/61/618	0.661	0.59	(0.42-0.84)	0.002826
AA: Multiallelic position	DRB1_13F	HLA-DRB1	13	F	Presence	Absence	32552131	0.992208	0.2286	0.2614	0.1806	8/152/305	0.02743	27/302/352	9.677e-05	1.67	(1.33-2.08)	7.695e-06
AA: Multiallelic position	DRB1_13G	HLA-DRB1	13	G	Presence	Absence	32552131	0.992208	0.3211	0.2966	0.357	56/220/189	0.5455	50/304/327	0.08076	0.74	(0.61-0.89)	0.001282
AA: Multiallelic position	DRB1_13H	HLA-DRB1	13	H	Presence	Absence	32552131	0.992208	0.07941	0.07195	0.09032	5/74/386	0.407	2/94/585	0.5669	0.8	(0.59-1.09)	0.1547
AA: Multiallelic position	DRB1_13R	HLA-DRB1	13	R	Presence	Absence	32552131	0.992208	0.1549	0.1703	0.1323	6/111/348	0.5429	21/190/470	0.6862	1.36	(1.07-1.73)	0.01155
AA: Multiallelic position	DRB1_13S	HLA-DRB1	13	S	Presence	Absence	32552131	0.992208	0.1558	0.152	0.1613	10/130/325	0.6066	12/183/486	0.3013	0.97	(0.77-1.23)	0.803
AA: Multiallelic position	DRB1_13Y	HLA-DRB1	13	Y	Presence	Absence	32552131	0.992208	0.06021	0.04772	0.07849	5/63/397	0.1874	2/61/618	0.661	0.59	(0.42-0.84)	0.002826
AA: Multiallelic position	DRB1_12K	HLA-DRB1	12	K	Absence	Presence	32552134	0.992208	0.4769	0.4486	0.5183	114/254/97	0.05109	117/377/187	0.002485	0.74	(0.62-0.88)	0.0009859
AA: Multiallelic position	DRB1_12T	HLA-DRB1	12	T	Presence	Absence	32552134	0.992208	0.4764	0.4479	0.5183	114/254/97	0.05109	117/376/188	0.003193	0.74	(0.61-0.88)	0.0008479
AA: Multiallelic position	DRB1_11D	HLA-DRB1	11	D	Presence	Absence	32552137	0.992208	0.1296	0.1278	0.1323	6/111/348	0.5429	9/156/516	0.6053	0.96	(0.74-1.23)	0.7251
AA: Multiallelic position	DRB1_11G	HLA-DRB1	11	G	Presence	Absence	32552137	0.992208	0.06021	0.04772	0.07849	5/63/397	0.1874	2/61/618	0.661	0.59	(0.42-0.84)	0.002826
AA: Multiallelic position	DRB1_11P	HLA-DRB1	11	P	Presence	Absence	32552137	0.992208	0.1549	0.1703	0.1323	6/111/348	0.5429	21/190/470	0.6862	1.36	(1.07-1.73)	0.01155
AA: Multiallelic position	DRB1_11S	HLA-DRB1	11	S	Presence	Absence	32552137	0.992208	0.4769	0.4486	0.5183	114/254/97	0.05109	117/377/187	0.002485	0.74	(0.62-0.88)	0.0009859
AA: Multiallelic position	DRB1_11V	HLA-DRB1	11	V	Presence	Absence	32552137	0.992208	0.1728	0.1982	0.1355	10/106/349	0.5521	16/238/427	0.01086	1.58	(1.25-2.01)	0.0001736
AA: Multiallelic position	DRB1_10E	HLA-DRB1	10	E	Presence	Absence	32552140	0.992208	0.09337	0.1263	0.04516	0/42/423	0.6149	5/162/514	0.0536	3.08	(2.15-4.42)	1.017e-09
AA: Multiallelic position	DRB1_10Q	HLA-DRB1	10	Q	Presence	Absence	32552140	0.992208	0.4298	0.4251	0.4366	85/236/144	0.5715	125/329/227	0.7543	0.96	(0.81-1.14)	0.6644
AA: Multiallelic position	DRB1_10Y	HLA-DRB1	10	Y	Presence	Absence	32552140	0.992208	0.4769	0.4486	0.5183	114/254/97	0.05109	117/377/187	0.002485	0.74	(0.62-0.88)	0.0009859
AA: Multiallelic position	DRB1_9E	HLA-DRB1	9	E	Absence	Presence	32552143	0.992208	0.3503	0.3532	0.3462	47/228/190	0.08203	90/301/290	0.4019	1.03	(0.86-1.24)	0.7162
AA: Multiallelic position	DRB1_9K	HLA-DRB1	9	K	Presence	Absence	32552143	0.992208	0.1296	0.1278	0.1323	6/111/348	0.5429	9/156/516	0.6053	0.96	(0.74-1.23)	0.7251
AA: Multiallelic position	DRB1_9W	HLA-DRB1	9	W	Presence	Absence	32552143	0.992208	0.2208	0.2254	0.214	15/169/281	0.0979	35/237/409	0.9128	1.08	(0.88-1.33)	0.4807
AA: Biallelic position	DRB1_4Q	HLA-DRB1	4	Q	Q	R	32557422	0.98009	0.1913	0.1768	0.2124	22/151/286	0.6777	19/200/454	0.6912	0.79	(0.64-0.98)	0.03056
AA: Biallelic position	DRB1_-1S	HLA-DRB1	-1	S	S	A	32557434	0.98009	0.1246	0.1389	0.1035	4/87/368	0.8043	18/151/504	0.1074	1.41	(1.09-1.84)	0.009924
AA: Biallelic position	DRB1_-16A	HLA-DRB1	-16	A	A	V	32557479	0.98009	0.4329	0.4279	0.4401	85/234/140	0.5076	125/326/222	0.8133	0.96	(0.81-1.14)	0.6536
AA: Biallelic position	DRB1_-17T	HLA-DRB1	-17	T	T	A	32557482	0.98009	0.1612	0.1783	0.1362	6/113/340	0.427	22/196/455	0.8952	1.4	(1.10-1.78)	0.0057
AA: Biallelic position	DRB1_-24F	HLA-DRB1	-24	F	F	L	32557503	0.98009	0.08039	0.07281	0.0915	5/74/380	0.5687	2/94/577	0.5672	0.8	(0.59-1.09)	0.1557
AA: Biallelic position	DRB1_-25K	HLA-DRB1	-25	K	K	R	32557506	0.98009	0.4329	0.4279	0.4401	85/234/140	0.5076	125/326/222	0.8133	0.96	(0.81-1.14)	0.6536
AA: Biallelic position	DQA1_-16M	HLA-DQA1	-16	M	M	L	32605258	0.990476	0.361	0.3414	0.3895	72/219/175	0.8455	76/311/291	0.6693	0.81	(0.68-0.97)	0.0224
AA: Biallelic position	DQA1_-13T	HLA-DQA1	-13	T	T	A	32605267	0.990476	0.03278	0.0354	0.02897	0/27/439	1	0/48/630	1	1.27	(0.77-2.07)	0.3501
AA: Biallelic position	DQA1_-7M	HLA-DQA1	-7	M	M	V	32605285	0.990476	0.153	0.1807	0.1127	7/91/368	0.6405	22/201/455	1	1.72	(1.34-2.20)	2.338e-05
AA: Biallelic position	DQA1_-6T	HLA-DQA1	-6	T	T	M	32605288	0.990476	0.1302	0.1276	0.1341	7/111/348	0.6928	9/155/514	0.6048	0.93	(0.72-1.20)	0.5881
AA: Biallelic position	DQA1_2G	HLA-DQA1	2	G	G	D	32605309	0.990476	0.153	0.1807	0.1127	7/91/368	0.6405	22/201/455	1	1.72	(1.34-2.20)	2.338e-05
AA: Biallelic position	DQA1_11C	HLA-DQA1	11	C	C	Y	32609105	0.990476	0.389	0.4307	0.3283	54/198/214	0.462	123/338/217	0.6958	1.56	(1.31-1.87)	8.344e-07
AA: Biallelic position	DQA1_18F	HLA-DQA1	18	F	F	S	32609126	0.990476	0.389	0.4307	0.3283	54/198/214	0.462	123/338/217	0.6958	1.56	(1.31-1.87)	8.344e-07
AA: Biallelic position	DQA1_25F	HLA-DQA1	25	F	F	Y	32609147	0.990476	0.3689	0.3326	0.4217	81/231/154	0.7759	69/313/296	0.3412	0.67	(0.56-0.80)	8.886e-06
AA: Biallelic position	DQA1_26S	HLA-DQA1	26	S	S	T	32609150	0.990476	0.2098	0.1991	0.2253	20/170/276	0.4252	27/216/435	1	0.86	(0.69-1.05)	0.14
AA: Biallelic position	DQA1_34E	HLA-DQA1	34	E	E	Q	32609174	0.990476	0.4856	0.4912	0.4775	105/235/126	0.853	144/378/156	0.003463	1.06	(0.89-1.26)	0.5078
AA: Biallelic position	DQA1_40G	HLA-DQA1	40	G	G	E	32609192	0.990476	0.3405	0.3223	0.367	61/220/185	0.7655	58/321/299	0.03464	0.8	(0.67-0.96)	0.01826
AA: Biallelic position	DQA1_41K	HLA-DQA1	41	K	K	R	32609195	0.990476	0.059	0.05826	0.06009	2/52/412	0.6771	3/73/602	0.4904	1	(0.70-1.42)	0.9842
AA: Biallelic position	DQA1_45A	HLA-DQA1	45	A	A	V	32609207	0.990476	0.389	0.4307	0.3283	54/198/214	0.462	123/338/217	0.6958	1.56	(1.31-1.87)	8.344e-07
AA: Multiallelic position	DQA1_47C	HLA-DQA1	47	C	Presence	Absence	32609213	0.990476	0.3405	0.3223	0.367	61/220/185	0.7655	58/321/299	0.03464	0.8	(0.67-0.96)	0.01826
AA: Multiallelic position	DQA1_47K	HLA-DQA1	47	K	Presence	Absence	32609213	0.990476	0.06075	0.04794	0.0794	5/64/397	0.1956	2/61/615	0.6618	0.59	(0.42-0.83)	0.002296
AA: Multiallelic position	DQA1_47Q	HLA-DQA1	47	Q	Presence	Absence	32609213	0.990476	0.2098	0.1991	0.2253	20/170/276	0.4252	27/216/435	1	0.86	(0.69-1.05)	0.14
AA: Multiallelic position	DQA1_47R	HLA-DQA1	47	R	Presence	Absence	32609213	0.990476	0.389	0.4307	0.3283	54/198/214	0.462	123/338/217	0.6958	1.56	(1.31-1.87)	8.344e-07
AA: Biallelic position	DQA1_48W	HLA-DQA1	48	W	W	L	32609216	0.990476	0.389	0.4307	0.3283	54/198/214	0.462	123/338/217	0.6958	1.56	(1.31-1.87)	8.344e-07
AA: Multiallelic position	DQA1_50E	HLA-DQA1	50	E	Presence	Absence	32609222	0.990476	0.389	0.4307	0.3283	54/198/214	0.462	123/338/217	0.6958	1.56	(1.31-1.87)	8.344e-07
AA: Multiallelic position	DQA1_50L	HLA-DQA1	50	L	Presence	Absence	32609222	0.990476	0.2705	0.2471	0.3047	47/190/229	0.4438	40/255/383	0.8367	0.75	(0.62-0.90)	0.002654
AA: Multiallelic position	DQA1_50V	HLA-DQA1	50	V	Presence	Absence	32609222	0.990476	0.3405	0.3223	0.367	61/220/185	0.7655	58/321/299	0.03464	0.8	(0.67-0.96)	0.01826
AA: Biallelic position	DQA1_51L	HLA-DQA1	51	L	L	F	32609225	0.990476	0.3405	0.3223	0.367	61/220/185	0.7655	58/321/299	0.03464	0.8	(0.67-0.96)	0.01826
AA: Multiallelic position	DQA1_52H	HLA-DQA1	52	H	Presence	Absence	32609228	0.990476	0.06075	0.04794	0.0794	5/64/397	0.1956	2/61/615	0.6618	0.59	(0.42-0.83)	0.002296
AA: Multiallelic position	DQA1_52R	HLA-DQA1	52	R	Absence	Presence	32609228	0.990476	0.4502	0.4794	0.4077	78/224/164	0.9237	157/336/185	0.8777	1.34	(1.13-1.59)	0.0007134
AA: Multiallelic position	DQA1_52S	HLA-DQA1	52	S	Presence	Absence	32609228	0.990476	0.389	0.4307	0.3283	54/198/214	0.462	123/338/217	0.6958	1.56	(1.31-1.87)	8.344e-07
AA: Multiallelic position	DQA1_53K	HLA-DQA1	53	K	Presence	Absence	32609231	0.990476	0.389	0.4307	0.3283	54/198/214	0.462	123/338/217	0.6958	1.56	(1.31-1.87)	8.344e-07
AA: Multiallelic position	DQA1_53Q	HLA-DQA1	53	Q	Presence	Absence	32609231	0.990476	0.3405	0.3223	0.367	61/220/185	0.7655	58/321/299	0.03464	0.8	(0.67-0.96)	0.01826
AA: Multiallelic position	DQA1_53R	HLA-DQA1	53	R	Presence	Absence	32609231	0.990476	0.2705	0.2471	0.3047	47/190/229	0.4438	40/255/383	0.8367	0.75	(0.62-0.90)	0.002654
AA: Biallelic position	DQA1_54L	HLA-DQA1	54	L	L	F	32609234	0.990476	0.06075	0.04794	0.0794	5/64/397	0.1956	2/61/615	0.6618	0.59	(0.42-0.83)	0.002296
AA: Biallelic position	DQA1_55G	HLA-DQA1	55	G	G	R	32609237	0.990476	0.389	0.4307	0.3283	54/198/214	0.462	123/338/217	0.6958	1.56	(1.31-1.87)	8.344e-07
AA: Multiallelic position	DQA1_56d	HLA-DQA1	56	del	Presence	Absence	32609240	0.990476	0.4012	0.3702	0.4464	89/238/139	0.5122	78/346/254	0.01681	0.7	(0.59-0.84)	0.0001092
AA: Multiallelic position	DQA1_56G	HLA-DQA1	56	G	Presence	Absence	32609240	0.990476	0.389	0.4307	0.3283	54/198/214	0.462	123/338/217	0.6958	1.56	(1.31-1.87)	8.344e-07
AA: Multiallelic position	DQA1_56R	HLA-DQA1	56	R	Presence	Absence	32609240	0.990476	0.2098	0.1991	0.2253	20/170/276	0.4252	27/216/435	1	0.86	(0.69-1.05)	0.14
AA: Biallelic position	DQA1_61G	HLA-DQA1	61	G	G	F	32609255	0.990476	0.389	0.4307	0.3283	54/198/214	0.462	123/338/217	0.6958	1.56	(1.31-1.87)	8.344e-07
AA: Biallelic position	DQA1_64R	HLA-DQA1	64	R	R	T	32609264	0.990476	0.389	0.4307	0.3283	54/198/214	0.462	123/338/217	0.6958	1.56	(1.31-1.87)	8.344e-07
AA: Biallelic position	DQA1_66M	HLA-DQA1	66	M	M	I	32609270	0.990476	0.389	0.4307	0.3283	54/198/214	0.462	123/338/217	0.6958	1.56	(1.31-1.87)	8.344e-07
AA: Multiallelic position	DQA1_69A	HLA-DQA1	69	A	Presence	Absence	32609279	0.990476	0.389	0.4307	0.3283	54/198/214	0.462	123/338/217	0.6958	1.56	(1.31-1.87)	8.344e-07
AA: Multiallelic position	DQA1_69L	HLA-DQA1	69	L	Presence	Absence	32609279	0.990476	0.361	0.3414	0.3895	72/219/175	0.8455	76/311/291	0.6693	0.81	(0.68-0.97)	0.0224
AA: Multiallelic position	DQA1_69T	HLA-DQA1	69	T	Presence	Absence	32609279	0.990476	0.25	0.2279	0.2822	37/189/240	1	28/253/397	0.1273	0.73	(0.60-0.89)	0.001705
AA: Biallelic position	DQA1_75S	HLA-DQA1	75	S	S	I	32609297	0.990476	0.09047	0.0944	0.08476	1/77/388	0.2335	6/116/556	1	1.15	(0.85-1.55)	0.3726
AA: Multiallelic position	DQA1_76L	HLA-DQA1	76	L	Presence	Absence	32609300	0.990476	0.4012	0.3702	0.4464	89/238/139	0.5122	78/346/254	0.01681	0.7	(0.59-0.84)	0.0001092
AA: Multiallelic position	DQA1_76M	HLA-DQA1	76	M	Presence	Absence	32609300	0.990476	0.389	0.4307	0.3283	54/198/214	0.462	123/338/217	0.6958	1.56	(1.31-1.87)	8.344e-07
AA: Multiallelic position	DQA1_76V	HLA-DQA1	76	V	Presence	Absence	32609300	0.990476	0.2098	0.1991	0.2253	20/170/276	0.4252	27/216/435	1	0.86	(0.69-1.05)	0.14
AA: Biallelic position	DQA1_80Y	HLA-DQA1	80	Y	Y	S	32609312	0.990476	0.389	0.4307	0.3283	54/198/214	0.462	123/338/217	0.6958	1.56	(1.31-1.87)	8.344e-07
AA: Biallelic position	DQA1_107I	HLA-DQA1	107	I	I	T	32609806	0.990476	0.09047	0.0944	0.08476	1/77/388	0.2335	6/116/556	1	1.15	(0.85-1.55)	0.3726
AA: Biallelic position	DQA1_129Q	HLA-DQA1	129	Q	Q	H	32609872	0.990476	0.33	0.3724	0.2682	30/190/246	0.4788	95/315/268	0.8697	1.64	(1.36-1.97)	2.692e-07
AA: Biallelic position	DQA1_130A	HLA-DQA1	130	A	A	S	32609875	0.990476	0.059	0.05826	0.06009	2/52/412	0.6771	3/73/602	0.4904	1	(0.70-1.42)	0.9842
AA: Biallelic position	DQA1_156L	HLA-DQA1	156	L	L	F	32609953	0.990476	0.09047	0.0944	0.08476	1/77/388	0.2335	6/116/556	1	1.15	(0.85-1.55)	0.3726
AA: Multiallelic position	DQA1_160A	HLA-DQA1	160	A	Absence	Presence	32609965	0.990476	0.1858	0.1726	0.2049	16/159/291	0.393	18/198/462	0.6861	0.8	(0.64-1.00)	0.04869
AA: Multiallelic position	DQA1_160D	HLA-DQA1	160	D	Presence	Absence	32609965	0.990476	0.17	0.1563	0.1899	13/151/302	0.2937	15/182/481	0.7709	0.78	(0.62-0.98)	0.03005
AA: Multiallelic position	DQA1_160S	HLA-DQA1	160	S	Presence	Absence	32609965	0.990476	0.01573	0.01622	0.01502	0/14/452	1	0/22/656	1	1.15	(0.57-2.28)	0.6995
AA: Biallelic position	DQA1_161E	HLA-DQA1	161	E	E	D	32609968	0.990476	0.09047	0.0944	0.08476	1/77/388	0.2335	6/116/556	1	1.15	(0.85-1.55)	0.3726
AA: Biallelic position	DQA1_163S	HLA-DQA1	163	S	S	I	32609974	0.990476	0.09047	0.0944	0.08476	1/77/388	0.2335	6/116/556	1	1.15	(0.85-1.55)	0.3726
AA: Multiallelic position	DQA1_175E	HLA-DQA1	175	E	Absence	Presence	32610010	0.990476	0.4795	0.5251	0.4131	85/215/166	0.2943	191/330/157	0.5382	1.57	(1.33-1.86)	1.769e-07
AA: Multiallelic position	DQA1_175K	HLA-DQA1	175	K	Presence	Absence	32610010	0.990476	0.09047	0.0944	0.08476	1/77/388	0.2335	6/116/556	1	1.15	(0.85-1.55)	0.3726
AA: Multiallelic position	DQA1_175Q	HLA-DQA1	175	Q	Presence	Absence	32610010	0.990476	0.389	0.4307	0.3283	54/198/214	0.462	123/338/217	0.6958	1.56	(1.31-1.87)	8.344e-07
AA: Biallelic position	DQA1_187T	HLA-DQA1	187	T	T	A	32610402	0.990476	0.2098	0.1991	0.2253	20/170/276	0.4252	27/216/435	1	0.86	(0.69-1.05)	0.14
AA: Biallelic position	DQA1_199T	HLA-DQA1	199	T	T	A	32610438	0.990476	0.05944	0.05383	0.0676	1/61/404	0.7117	1/71/606	0.7139	0.83	(0.58-1.18)	0.2951
AA: Biallelic position	DQA1_207M	HLA-DQA1	207	M	M	V	32610462	0.990476	0.1149	0.1283	0.09549	1/87/378	0.1049	11/152/515	1	1.42	(1.07-1.87)	0.01423
AA: Biallelic position	DQA1_215L	HLA-DQA1	215	L	L	F	32610486	0.990476	0.2705	0.2471	0.3047	47/190/229	0.4438	40/255/383	0.8367	0.75	(0.62-0.90)	0.002654
AA: Biallelic position	DQA1_218Q	HLA-DQA1	218	Q	Q	R	32610495	0.990476	0.389	0.4307	0.3283	54/198/214	0.462	123/338/217	0.6958	1.56	(1.31-1.87)	8.344e-07
A1: minor allele; A2: major allele; AA: amino acid; Chr: chromosome; CI: confidence interval; GENO: genotype counts (A1 homozygous/heterozygous/A2 homozygous); HWE: Hardy-Weinberg equilibrium; MAF: minor allele frequency; OR: odds ratio.
a. Logistic regression in the additive model adjusted for gender.
b. Odds ratio (OR) and 95% confidence interval (95% CI) refer to the minor allele (A1)
c. Significance P-value threshold for multple testing of HLA amino acid markers was set as P < 2.81 × 10-4. Association results that reached significance are shown in bold and highlighted in yellow.
