# Supplementary material for: The complex pattern of genetic associations of leprosy with HLA class I and class II alleles can be reduced to four amino acid positions
Source: PLoS Pathog. 2020 Aug 10;16(8):e1008818. doi: 10.1371/journal.ppat.1008818 (PMC7440659; doi:10.1371/journal.ppat.1008818)
Supplement: S5 Table — (XLSX) [file ppat.1008818.s007.xlsx]

## Sheet: S5 Table
S5 Table. HLA alleles with conditional P-value lower than 0.01 after adjusting on HLA-DQA1*01:05, HLA-C*07:06 and HLA-DRB1*12.
HLA alleles associated with leprosy per se				Univariable analysis			Conditioned on 3 alleles			Conditioned on 3 amino acids			Conditioned on 4 amino acids
							(HLA-DQA1*01:05, HLA-C*07:06 and HLA-DRB1*12)			(HLA-DRβ1 57D, HLA-DRβ1 13F and HLA-B 63E)			(HLA-DRβ1 57D, HLA-DRβ1 13F, HLA-B 63E and HLA-A 19K)
MHC region	HLA allele	Resolution	A1	OR	(95% CI)	P-value	OR	(95% CI)	Pconditional	OR	(95% CI)	Pconditional	OR	(95% CI)	Pconditional
Class I	HLA-A*11:02	4-digit	Presence	0.4559	(0.29-0.71)	0.0004383	0.4879	(0.31-0.76)	0.00168	0.5434	(0.35-0.85)	0.007776	NA	NA	NA
Class II	HLA-DRB1*15:01	4-digit	Presence	2.02	(1.32-3.08)	0.001107	2.008	(1.29-3.12)	0.001861	1.659	(1.06-2.60)	0.0275	1.679	(1.07-2.64)	0.02452
Class I	HLA-B*38	2-digit	Presence	1.825	(1.27-2.63)	0.001208	1.905	(1.31-2.78)	0.000842	1.651	(1.12-2.44)	0.01179	1.65	(1.12-2.44)	0.01216
Class I	HLA-B*38:02	4-digit	Presence	1.827	(1.25-2.66)	0.001707	1.847	(1.25-2.73)	0.00201	1.556	(1.04-2.33)	0.03149	1.55	(1.03-2.32)	0.03379
Class II	HLA-DQA1*03:03	4-digit	Presence	0.4917	(0.32-0.76)	0.001339	0.4979	(0.32-0.78)	0.002649	0.6931	(0.44-1.09)	0.1118	0.7028	(0.45-1.11)	0.1274
Class II	HLA-DRB1*04:05	4-digit	Presence	0.4953	(0.31-0.78)	0.002558	0.4891	(0.30-0.78)	0.003024	0.7145	(0.45-1.15)	0.1625	0.7343	(0.46-1.18)	0.2013
Class II	HLA-DRB3*03:01	4-digit	Presence	0.7991	(0.66-0.97)	0.02563	2.079	(1.27-3.39)	0.003381	1.129	(0.90-1.42)	0.303	1.123	(0.89-1.42)	0.3249
Class I	HLA-A*11:01	4-digit	Presence	1.225	(1.00-1.50)	0.04933	1.328	(1.07-1.64)	0.008713	1.299	(1.05-1.61)	0.01579	1.26	(1.02-1.56)	0.03456
A1: minor allele; CI: confidence interval; OR: odds ratio.
Color legend:
P-value
>0.1
0.01-0.1
< 0.01
