# Supplementary material for: The complex pattern of genetic associations of leprosy with HLA class I and class II alleles can be reduced to four amino acid positions
Source: PLoS Pathog. 2020 Aug 10;16(8):e1008818. doi: 10.1371/journal.ppat.1008818 (PMC7440659; doi:10.1371/journal.ppat.1008818)
Supplement: S6 Table — (XLSX) [file ppat.1008818.s008.xlsx]

## Sheet: S6 Table
S6 Table. Impact on HLA alleles association with leprosy per se by conditioning the logistic regression on HLA-DRβ1 57D, HLA-DRβ1 13F and HLA-B 63E in a forward fashion.
HLA alleles associated with leprosy per se					Univariable analysis			Forward conditional analysis of HLA amino acids
								Step 1: HLA-DRβ1 57D enters			Step 2: HLA-DRβ1 13F enters			Step 3: HLA-B 63E enters
Allele Signal #	MHC region	HLA allele	Resolution	A1	OR	(95% CI)	P-value	OR	(95% CI)	Pcond DRβ1_57D	OR	(95% CI)	Pcond DRβ1_57D&13F	OR	(95% CI)	Pcond DRβ1_57D&13F&B_63E
1	Class II	HLA-DQA1*01:05	4-digit	Presence	3.11	(2.16-4.45)	7.607e-10	2.308	(1.57-3.39)	1.985e-05	1.706	(1.09-2.68)	0.02031	1.436	(0.90-2.29)	0.1275
1	Class II	HLA-DRB1*10	2-digit	Presence	3.08	(2.15-4.42)	1.017e-09	2.319	(1.58-3.40)	1.738e-05	1.712	(1.09-2.69)	0.01935	1.438	(0.90-2.29)	0.1262
1	Class II	HLA-DRB1*10:01	4-digit	Presence	3.08	(2.15-4.42)	1.017e-09	2.319	(1.58-3.40)	1.738e-05	1.712	(1.09-2.69)	0.01935	1.438	(0.90-2.29)	0.1262
1	Class I	HLA-C*15:05	4-digit	Presence	3.08	(2.08-4.58)	2.303e-08	2.382	(1.58-3.58)	3.072e-05	1.834	(1.18-2.85)	0.00714	1.508	(0.95-2.39)	0.08073
1	Class I	HLA-B*07:05	4-digit	Presence	3.09	(2.08-4.60)	2.408e-08	2.361	(1.57-3.56)	4.233e-05	1.808	(1.16-2.82)	0.008992	1.484	(0.93-2.36)	0.09532
1	Class II	HLA-DQB1*05:01	4-digit	Presence	2.25	(1.68-3.02)	5.259e-08	1.695	(1.22-2.36)	0.001757	1.303	(0.91-1.87)	0.151	1.092	(0.75-1.59)	0.6451
1	Class I	HLA-C*15	2-digit	Presence	2.29	(1.68-3.12)	1.337e-07	1.857	(1.35-2.55)	0.0001366	1.538	(1.10-2.15)	0.01215	1.324	(0.93-1.88)	0.1163
1	Class I	HLA-B*07	2-digit	Presence	2.2	(1.61-2.99)	6.519e-07	1.715	(1.24-2.37)	0.001079	1.416	(1.01-1.99)	0.04437	1.175	(0.82-1.68)	0.3794
1	Class II	HLA-DQA1*01	2-digit	Presence	1.56	(1.31-1.87)	8.344e-07	1.195	(0.97-1.48)	0.09753	1.199	(0.97-1.48)	0.09192	1.144	(0.92-1.42)	0.2153
1	Class I	HLA-A*29	2-digit	Presence	2.1	(1.49-2.95)	2.088e-05	1.627	(1.14-2.32)	0.007047	1.285	(0.88-1.87)	0.1922	1.057	(0.71-1.57)	0.7833
1	Class I	HLA-A*29:01	4-digit	Presence	2.1	(1.49-2.95)	2.088e-05	1.627	(1.14-2.32)	0.007047	1.285	(0.88-1.87)	0.1922	1.057	(0.71-1.57)	0.7833
1	Class II	HLA-DQB1*05	2-digit	Presence	1.55	(1.25-1.92)	7.108e-05	1.203	(0.94-1.53)	0.1345	1.099	(0.86-1.41)	0.4486	1.016	(0.79-1.31)	0.8998
1	Class II	HLA-DPB1*104	2-digit	Presence	2.67	(1.65-4.34)	7.136e-05	2.091	(1.27-3.44)	0.003673	1.716	(1.03-2.86)	0.03889	1.6	(0.95-2.69)	0.07621
1	Class II	HLA-DPB1*104:01	4-digit	Presence	2.64	(1.63-4.29)	8.812e-05	2.073	(1.26-3.41)	0.004131	1.701	(1.02-2.84)	0.04221	1.585	(0.94-2.67)	0.08242
2	Class I	HLA-C*07:06	4-digit	Presence	0.32	(0.18-0.57)	9.945e-05	0.3797	(0.21-0.68)	0.001245	0.4047	(0.22-0.74)	0.003073	0.4815	(0.26-0.89)	0.0189
2	Class I	HLA-B*44:03	4-digit	Presence	0.35	(0.20-0.61)	0.0002512	0.4213	(0.24-0.75)	0.003375	0.4561	(0.25-0.82)	0.008885	0.5476	(0.30-1.00)	0.04862
2	Class I	HLA-B*44	2-digit	Presence	0.37	(0.22-0.64)	0.0003831	0.4408	(0.25-0.77)	0.003984	0.4772	(0.27-0.84)	0.01048	0.5749	(0.32-1.02)	0.0604
2	Class II	HLA-DRB1*07:01	4-digit	Presence	0.59	(0.42-0.84)	0.002826	0.79	(0.55-1.13)	0.2019	0.9101	(0.63-1.31)	0.6123	1.01	(0.70-1.46)	0.959
3	Class II	HLA-DRB1*12	2-digit	Presence	0.69	(0.57-0.84)	0.0001796	0.9056	(0.73-1.13)	0.3767	1.056	(0.84-1.33)	0.6463	0.9596	(0.76-1.22)	0.7345
3	Class II	HLA-DRB1*12:02	4-digit	Presence	0.69	(0.57-0.84)	0.0002585	0.9146	(0.73-1.14)	0.4276	1.066	(0.85-1.34)	0.5895	0.9699	(0.76-1.23)	0.8021
3	Class II	HLA-DRB3	Gene	Presence	0.72	(0.60-0.86)	0.0003778	0.815	(0.67-0.99)	0.03495	0.9795	(0.79-1.21)	0.8468	0.9417	(0.76-1.16)	0.5789
A1: minor allele; CI: confidence interval; cond: conditioned on; OR: odds ratio.
	Color legend:
	Pconditional
	>0.1
	0.01-0.1
	< 0.01
