# Supplementary material for: The complex pattern of genetic associations of leprosy with HLA class I and class II alleles can be reduced to four amino acid positions
Source: PLoS Pathog. 2020 Aug 10;16(8):e1008818. doi: 10.1371/journal.ppat.1008818 (PMC7440659; doi:10.1371/journal.ppat.1008818)
Supplement: S1 Data — Genotypes are provided in PLINK binary format (bed/bim/fam files) from PLINK v1.9 (http://www.cog-genomics.org/plink/1.9/). (GZ) [file ppat.1008818.s009.tar.gz]

Archive with 7 entries (6 files):
- Dataset1/HLAalleles_198markers_VN_LeprosyPerSe.fam
- Dataset1
- Dataset1/HLAaa_424markers_VN_LeprosyPerSe.bed
- Dataset1/HLAaa_424markers_VN_LeprosyPerSe.bim
- Dataset1/HLAaa_424markers_VN_LeprosyPerSe.fam
- Dataset1/HLAalleles_198markers_VN_LeprosyPerSe.bim
- Dataset1/HLAalleles_198markers_VN_LeprosyPerSe.bed
