# Supplementary material for: The complex pattern of genetic associations of leprosy with HLA class I and class II alleles can be reduced to four amino acid positions
Source: PLoS Pathog. 2020 Aug 10;16(8):e1008818. doi: 10.1371/journal.ppat.1008818 (PMC7440659; doi:10.1371/journal.ppat.1008818)
Supplement: S1 Data — Genotypes are provided in PLINK binary format (bed/bim/fam files) from PLINK v1.9 (http://www.cog-genomics.org/plink/1.9/). (GZ) [file ppat.1008818.s009.tar.gz › Dataset1/HLAalleles_198markers_VN_LeprosyPerSe.fam]

AG5 VN-EO-5 0 0 2 2
BC1 VN-EO-9 0 0 1 2
BCII-001 VNTB-165 0 0 2 1
BCII-003 VNTB-168 0 0 2 1
BCII-005 VNTB-174 0 0 1 1
BCII-007 VNTB-182 0 0 2 1
BCII-008 VNTB-185 0 0 1 1
BCII-014 VNTB-203 0 0 1 1
BCII-015 VNTB-206 0 0 2 1
BCII-017 VNTB-214 0 0 1 1
BCII-018 VNTB-217 0 0 1 1
BCII-021 VNTB-1256 0 0 1 1
BCII-022 VNTB-223 0 0 1 1
BCII-026 VNTB-1259 0 0 2 1
BCII-028 VNTB-234 0 0 2 1
BCII-031 VNTB-241 0 0 1 1
BCII-032 VNTB-243 0 0 1 1
BCII-034 VNTB-247 0 0 2 1
BCII-035 VNTB-252 0 0 1 1
BCII-036 VNTB-254 0 0 1 1
BCII-039 VNTB-262 0 0 2 1
BCII-041 VNTB-268 0 0 1 1
BCII-042 VNTB-271 0 0 1 1
BCII-047 VNTB-281 0 0 1 1
BCII-048 VNTB-283 0 0 1 1
BCII-049 VNTB-285 0 0 1 1
BCII-050 VNTB-287 0 0 1 1
BCII-054 VNTB-300 0 0 1 1
BCII-055 VNTB-302 0 0 1 1
BCII-057 VNTB-894 0 0 2 1
BCII-058 VNTB-899 0 0 1 1
BCII-063 VNTB-905 0 0 2 1
BCII-070 VNTB-1272 0 0 2 1
BCII-072 VNTB-1080 0 0 1 1
BCII-073 VNTB-1084 0 0 2 1
BCII-074 VNTB-1088 0 0 1 1
BCII-076 VNTB-1099 0 0 1 1
BCII-077 VNTB-1103 0 0 2 1
BCII-078 VNTB-1106 0 0 2 1
BCII-079 VNTB-1274 0 0 1 1
BL-BT6 BL-BT6-1001 0 0 1 2
BL-BT8-MITS-BT02 MITS-BT02-293 0 0 1 2
BL-BT13 BL-BT13-1016 0 0 2 2
BL-BT16 BL-BT16-1025 0 0 2 2
BL-BT18 BL-BT18-1031 0 0 1 2
BL-NT5-MITS-NT07 MITS-NT07-158 0 0 1 2
BL-NT12 BL-NT12-1064 0 0 1 2
BL-NT16 BL-NT16-1067 0 0 2 2
BP1 VN-EO-13 0 0 1 2
BP2 VN-EO-14 0 0 2 2
BT1 VN-EO-15 0 0 1 2
BT2 VN-EO-16 0 0 2 2
CC2 VN-EO-24 0 0 2 2
CM2 VN-EO-26 0 0 2 2
CM5 VN-EO-30 0 0 2 2
CM7 VN-EO-32 0 0 1 2
CM8 VN-EO-33 0 0 1 2
CM9 VN-EO-34 0 0 2 2
CM9 VN-EO-36 0 0 1 2
CM10 VN-EO-37 0 0 2 2
CM11 VN-EO-38 0 0 1 2
CM14 VN-EO-40 0 0 1 2
CM15 VN-EO-41 0 0 1 2
CM16 VN-EO-43 0 0 1 2
CM18 VN-EO-45 0 0 2 2
CM20 VN-EO-47 0 0 1 2
CM22 VN-EO-49 0 0 1 2
CM23 VN-EO-50 0 0 2 2
CM26 VN-EO-53 0 0 2 2
CM27 VN-EO-55 0 0 1 2
CM29 VN-EO-57 0 0 1 2
CM31 VN-EO-59 0 0 1 2
CM32 VN-EO-60 0 0 2 2
CM34 VN-EO-63 0 0 2 2
CM35 VN-EO-64 0 0 1 2
DAII-001 VNTB-306 0 0 2 1
DAII-003 VNTB-314 0 0 1 1
DAII-004 VNTB-318 0 0 2 1
DAII-005 VNTB-322 0 0 1 1
DAII-006 VNTB-325 0 0 2 1
DAII-007 VNTB-328 0 0 2 1
DAII-009 VNTB-1453 0 0 1 1
DAII-011 VNTB-338 0 0 2 1
DAII-012 VNTB-1313 0 0 2 1
DAII-015 VNTB-353 0 0 2 1
DAII-016 VNTB-355 0 0 1 1
DAII-018 VNTB-365 0 0 2 1
DAII-019 VNTB-368 0 0 1 1
DAII-020 VNTB-1223 0 0 1 1
DAII-021 VNTB-1228 0 0 1 1
DAII-023 VNTB-377 0 0 2 1
DAII-027 VNTB-1231 0 0 2 1
DAII-028 VNTB-391 0 0 2 1
DAII-029 VNTB-1318 0 0 2 1
DAII-032 VNTB-403 0 0 1 1
DAII-033 VNTB-405 0 0 1 1
DAII-035 VNTB-414 0 0 2 1
DAII-036 VNTB-416 0 0 1 1
DAII-037 VNTB-419 0 0 1 1
DAII-038 VNTB-422 0 0 2 1
DAII-039 VNTB-425 0 0 1 1
DAII-040 VNTB-1234 0 0 1 1
DAII-041 VNTB-427 0 0 1 1
DAII-043 VNTB-433 0 0 2 1
DAII-045 VNTB-441 0 0 1 1
DAII-047 VNTB-1237 0 0 2 1
DAII-051 VNTB-932 0 0 1 1
DAII-053 VNTB-1460 0 0 2 1
DAII-055 VNTB-1244 0 0 1 1
DAII-057 VNTB-1113 0 0 1 1
DAII-060 VNTB-1128 0 0 1 1
DAII-061 VNTB-1132 0 0 2 1
DAII-065 VNTB-1323 0 0 1 1
DAII-069 VNTB-1471 0 0 1 1
DAII-071 VNTB-1477 0 0 2 1
DAII-074 VNTB-1489 0 0 1 1
DAII-075 VNTB-1491 0 0 2 1
DN2 VN-EO-66 0 0 2 2
DN4 VN-EO-69 0 0 1 2
GV1 VN-EO-71 0 0 1 2
GV2 VN-EO-72 0 0 1 2
GV5 VN-EO-75 0 0 1 2
HG1 VN-EO-77 0 0 1 2
HG2 VN-EO-78 0 0 2 2
HM3 VN-EO-82 0 0 1 2
HM4 VN-EO-83 0 0 1 2
KG1 VN-EO-84 0 0 1 2
KG2 VN-EO-85 0 0 1 2
KH03 VN-EO-91 0 0 1 2
KH04 VN-EO-92 0 0 1 2
KH1 VN-EO-89 0 0 2 2
KH6 VN-EO-96 0 0 2 2
KH9 VN-EO-100 0 0 2 2
KH10 VN-EO-101 0 0 2 2
KH16 VN-EO-107 0 0 1 2
KH21 VN-EO-114 0 0 2 2
KH24 VN-EO-117 0 0 2 2
KH30 VN-EO-123 0 0 1 2
KH33 VN-EO-126 0 0 1 2
KH37 VN-EO-131 0 0 1 2
KH42 VN-EO-136 0 0 1 2
KH43 VN-EO-137 0 0 1 2
KH45 VN-EO-139 0 0 1 2
LA2 VN-EO-141 0 0 1 2
mBL-BT28 mBL-BT28-1223 0 0 1 2
mBL-BT45 mBL-BT45-1241 0 0 1 2
mBL-BT49 mBL-BT49-1244 0 0 1 2
mBL-BT50-NVN-BT15 NVN-BT15-588 0 0 1 2
mBL-BT52 mBL-BT52-1250 0 0 1 2
mBL-BT55-RR-BT29 RR-BT29-87 0 0 1 2
mBL-BT61 mBL-BT61-1262 0 0 1 2
mBL-BT63 mBL-BT63-1268 0 0 2 2
mBL-BT80-mPB-BT69 mPB-BT69-1145 0 0 1 2
mBL-BT82 mBL-BT82-1280 0 0 2 2
mBL-BT87 mBL-BT87-1289 0 0 2 2
mBL-BT92 mBL-BT92-1295 0 0 2 2
mBL-HCM2-NVN-TN7 mBL-HCM2-1436 0 0 2 2
mBL-HCM4 mBL-HCM4-1439 0 0 1 2
mBL-KG1 mBL-KG1-1418 0 0 1 2
mBL-NT17 mBL-NT17-1310 0 0 2 2
mBL-NT21 mBL-NT21-1313 0 0 1 2
mBL-NT40 mBL-NT40-1328 0 0 2 2
mBL-NT44 mBL-NT44-1337 0 0 2 2
mBL-NT46 mBL-NT46-1340 0 0 1 2
mBL-NT54 mBL-NT54-1346 0 0 1 2
mBL-NT59 mBL-NT59-1361 0 0 1 2
mBL-NT62 mBL-NT62-1370 0 0 1 2
mBL-NT64 mBL-NT64-1376 0 0 1 2
mBL-NT65 mBL-NT65-1379 0 0 2 2
mBL-NT66 mBL-NT66-1382 0 0 2 2
mBL-NT67 mBL-NT67-1385 0 0 1 2
mBL-NT71 mBL-NT71-1397 0 0 1 2
mBL-NT74 mBL-NT74-1406 0 0 1 2
MITS-BRVT02 MITS-BRVT02-6 0 0 1 2
MITS-BRVT06 MITS-BRVT06-32 0 0 1 2
MITS-BS01 MITS-BS01-98 0 0 2 2
MITS-BT12-NVN-BT88-mRR-BT48 MITS-BT12-347 0 0 1 2
MITS-BT14-mPB-BT51 mPB-BT51-1121 0 0 1 2
MITS-BT15-mPB-BT72-NVN-BT63-RR-BT19 RR-BT19-57 0 0 2 2
MITS-BT16 MITS-BT16-365 0 0 1 2
MITS-BT21 MITS-BT21-392 0 0 1 2
MITS-BT24-NVN-BT5-RS-8 NVN-BT5-558 0 0 1 2
MITS-CC06-mRR-HCM6 mRR-HCM6-R510 0 0 1 2
MITS-CC07-mBL-HCM5 mBL-HCM5-1442 0 0 1 2
MITS-KG01-mBL-KG2 mBL-KG2-1421 0 0 1 2
MITS-KG06-mBL-KG5 mBL-KG5-1430 0 0 2 2
MITS-KG08-mBL-KG3 mBL-KG3-1424 0 0 1 2
MITS-KG12-PS-20 PS-20 0 0 2 2
MITS-LA05 MITS-LA05-59 0 0 1 2
MITS-NT02-mBL-NT68 MITS-NT02-132 0 0 2 2
MITS-NT06-yRR-NT3 MITS-NT06-153 0 0 1 2
MITS-NT08-PS-7-mRR-NT38 MITS-NT08-163 0 0 1 2
MITS-NT10-mRR-NT28 mRR-NT28-R477 0 0 1 2
MITS-TG06 MITS-TG06-219 0 0 2 2
MITS-TN01 MITS-TN01-63 0 0 1 2
MITS-TN04 MITS-TN04-78 0 0 1 2
MITS-TN07 MITS-TN07-94 0 0 1 2
mPB-BT35 mPB-BT35-1112 0 0 1 2
mPB-BT40 mPB-BT40-1115 0 0 2 2
mPB-BT46 mPB-BT46-1118 0 0 1 2
mPB-BT53-NVN-BT53 NVN-BT53-714 0 0 2 2
mPB-BT64 mPB-BT64-1130 0 0 1 2
mPB-BT68 mPB-BT68-1142 0 0 1 2
mPB-BT70 mPB-BT70-1148 0 0 2 2
mPB-BT75 mPB-BT75-1160 0 0 1 2
mPB-BT85 mPB-BT85-1166 0 0 2 2
mPB-BT86 mPB-BT86-1169 0 0 1 2
mPB-BT94 mPB-BT94-1178 0 0 1 2
mPB-BT97 mPB-BT97-1184 0 0 1 2
mPB-HCM3 mPB-HCM3-1220 0 0 1 2
mPB-NT39 mPB-NT39-1196 0 0 1 2
mPB-NT45 mPB-NT45-1202 0 0 1 2
mPB-NT47 mPB-NT47-1205 0 0 1 2
mRR-BT42 mRR-BT42-R417 0 0 1 2
mRR-BT43 mRR-BT43-R420 0 0 1 2
mRR-BT47 mRR-BT47-R426 0 0 1 2
mRR-BT59 mRR-BT59-R435 0 0 1 2
mRR-BT76-NVN-BT73 NVN-BT73-791 0 0 1 2
mRR-NT18 mRR-NT18-R462 0 0 1 2
mRR-NT19 mRR-NT19-R465 0 0 2 2
mRR-NT22 mRR-NT22-R468 0 0 2 2
mRR-NT23 mRR-NT23-R471 0 0 2 2
mRR-NT30 mRR-NT30-R480 0 0 2 2
mRR-NT32 mRR-NT32-R486 0 0 2 2
mRR-NT33-RS-1-mRR-NT25 mRR-NT33-R489 0 0 1 2
mRR-NT34 mRR-NT34-R492 0 0 2 2
mRR-NT50 mRR-NT50-R498 0 0 1 2
mRR-NT51 mRR-NT51-R501 0 0 1 2
mRR-NT52 mRR-NT52-R504 0 0 2 2
NB1 VN-EO-142 0 0 1 2
NVN-BD2 NVN-BD2-493 0 0 1 2
NVN-BD3 NVN-BD3-496 0 0 1 2
NVN-BD4 NVN-BD4-499 0 0 2 2
NVN-BD11 NVN-BD11-526 0 0 1 2
NVN-BD12 NVN-BD12-529 0 0 1 2
NVN-BD14 NVN-BD14-536 0 0 1 2
NVN-BD15 NVN-BD15-539 0 0 1 2
NVN-BD16 NVN-BD16-543 0 0 2 2
NVN-BT4-BL-BT9 BL-BT9-1010 0 0 1 2
NVN-BT12 NVN-BT12-578 0 0 1 2
NVN-BT16-mPB-BT96 mPB-BT96-1179 0 0 1 2
NVN-BT18 NVN-BT18-598 0 0 1 2
NVN-BT21-mPB-BT88 NVN-BT21-608 0 0 1 2
NVN-BT22-mBL-BT37 NVN-BT22-610 0 0 1 2
NVN-BT23 NVN-BT23-613 0 0 1 2
NVN-BT30 NVN-BT30-639 0 0 2 2
NVN-BT32 NVN-BT32-645 0 0 1 2
NVN-BT34 NVN-BT34-651 0 0 1 2
NVN-BT45 NVN-BT45-686 0 0 1 2
NVN-BT47 NVN-BT47-692 0 0 1 2
NVN-BT48-yRR-BT27 yRR-BT27-R384 0 0 1 2
NVN-BT51 NVN-BT51-706 0 0 2 2
NVN-BT52-NVN-BT57 NVN-BT52-711 0 0 1 2
NVN-BT54-mRR-BT60 mRR-BT60-R438 0 0 1 2
NVN-BT61 NVN-BT61-743 0 0 1 2
NVN-BT62 NVN-BT62-747 0 0 1 2
NVN-BT67 NVN-BT67-768 0 0 1 2
NVN-BT72 NVN-BT72-790 0 0 2 2
NVN-BT76 NVN-BT76-805 0 0 1 2
NVN-BT77-mRR-BT44 NVN-BT77-891 0 0 2 2
NVN-BT79-mPB-BT30 NVN-BT79-899 0 0 1 2
NVN-BT80 NVN-BT80-903 0 0 1 2
NVN-BT81 NVN-BT81-906 0 0 2 2
NVN-BT82 NVN-BT82-907 0 0 1 2
NVN-BT86 NVN-BT86-921 0 0 1 2
NVN-BT87 NVN-BT87-924 0 0 1 2
NVN-BT89 NVN-BT89-931 0 0 1 2
NVN-BT90-mBL-BT101 NVN-BT90-936 0 0 1 2
NVN-HCM17 NVN-HCM17-7 0 0 2 2
NVN-HCM18 NVN-HCM18-10 0 0 1 2
NVN-HCM23 NVN-HCM23-117 0 0 2 2
NVN-HCM25 NVN-HCM25-123 0 0 1 2
NVN-HCM33 NVN-HCM33-149 0 0 1 2
NVN-HCM34 NVN-HCM34-151 0 0 1 2
NVN-HCM37 NVN-HCM37-158 0 0 2 2
NVN-HCM38 NVN-HCM38-164 0 0 1 2
NVN-HCM41 NVN-HCM41-173 0 0 1 2
NVN-HCM44 NVN-HCM44-183 0 0 2 2
NVN-HCM45 NVN-HCM45-186 0 0 1 2
NVN-HCM46 NVN-HCM46-190 0 0 1 2
NVN-HCM48 NVN-HCM48-198 0 0 2 2
NVN-HCM51 NVN-HCM51-477 0 0 1 2
NVN-LA1 NVN-LA1-809 0 0 1 2
NVN-LA2 NVN-LA2-810 0 0 2 2
NVN-LA3 NVN-LA3-815 0 0 1 2
NVN-LA5-PS-10 PS-10 0 0 2 2
NVN-LA7 NVN-LA7-829 0 0 2 2
NVN-LA8 NVN-LA8-832 0 0 1 2
NVN-LA9 NVN-LA9-837 0 0 1 2
NVN-LA10 NVN-LA10-841 0 0 1 2
NVN-LA17 NVN-LA17-863 0 0 1 2
NVN-LA18 NVN-LA18-867 0 0 2 2
NVN-LA20 NVN-LA20-873 0 0 1 2
NVN-LA21 NVN-LA21-876 0 0 1 2
NVN-LA23 NVN-LA23-882 0 0 1 2
NVN-LA24-RR-LA1 RR-LA1-218 0 0 1 2
NVN-LA25 NVN-LA25-887 0 0 1 2
NVN-LA26 NVN-LA26-941 0 0 1 2
NVN-LA28 NVN-LA28-949 0 0 2 2
NVN-LA29 NVN-LA29-950 0 0 1 2
NVN-LA30 NVN-LA30-954 0 0 1 2
NVN-LA33 NVN-LA33-965 0 0 1 2
NVN-NN03 NVN-NN03-207 0 0 1 2
NVN-NN04 NVN-NN04-210 0 0 1 2
NVN-NN05 NVN-NN05-214 0 0 1 2
NVN-NN06 NVN-NN06-217 0 0 1 2
NVN-NN07 NVN-NN07-221 0 0 2 2
NVN-NN09 NVN-NN09-227 0 0 1 2
NVN-NN10 NVN-NN10-230 0 0 1 2
NVN-NN13 NVN-NN13-239 0 0 1 2
NVN-NN17 NVN-NN17-255 0 0 1 2
NVN-NN22 NVN-NN22-270 0 0 2 2
NVN-NT3 NVN-NT3-21 0 0 2 2
NVN-NT6 NVN-NT6-30 0 0 1 2
NVN-NT15 NVN-NT15-59 0 0 1 2
NVN-NT17 NVN-NT17-67 0 0 1 2
NVN-NT18 NVN-NT18-70 0 0 1 2
NVN-NT20 NVN-NT20-77 0 0 1 2
NVN-NT22 NVN-NT22-82 0 0 1 2
NVN-NT23 NVN-NT23-87 0 0 1 2
NVN-NT26 NVN-NT26-96 0 0 1 2
NVN-NT27 NVN-NT27-99 0 0 2 2
NVN-TG7-RR-TG4 NVN-TG7-360 0 0 1 2
NVN-TG8 NVN-TG8-364 0 0 1 2
NVN-TG10-RR-TG2 NVN-TG10-370 0 0 2 2
NVN-TG11 NVN-TG11-373 0 0 1 2
NVN-TG14 NVN-TG14-383 0 0 1 2
NVN-TG18 NVN-TG18-393 0 0 1 2
NVN-TG20 NVN-TG20-401 0 0 2 2
NVN-TG21 NVN-TG21-404 0 0 1 2
NVN-TG25 NVN-TG25-415 0 0 1 2
NVN-TG28 NVN-TG28-425 0 0 1 2
NVN-TG32 NVN-TG32-437 0 0 1 2
NVN-TG34 NVN-TG34-443 0 0 2 2
NVN-TG38 NVN-TG38-457 0 0 1 2
NVN-TG40 NVN-TG40-465 0 0 1 2
NVN-TN1 NVN-TN1-969 0 0 2 2
NVN-TN2 NVN-TN2-974 0 0 2 2
NVN-TN4 NVN-TN4-980 0 0 1 2
NVN-TN5 NVN-TN5-983 0 0 1 2
NVN-VT11 NVN-VT11-306 0 0 1 2
NVN-VT13 NVN-VT13-311 0 0 2 2
NVN-VT15 NVN-VT15-319 0 0 1 2
NVN-VT16 NVN-VT16-320 0 0 1 2
NVN-VT17 NVN-VT17-325 0 0 1 2
NVN-VT18 NVN-VT18-328 0 0 1 2
NVN-VT20 NVN-VT20-334 0 0 1 2
NVN-VT28 NVN-VT28-340 0 0 1 2
PB-TG1 PB-TG1-1070 0 0 1 2
PB-TG4 PB-TG4-1079 0 0 1 2
PB-TG6 PB-TG6-1085 0 0 2 2
PB-TG7 PB-TG7-1088 0 0 1 2
PB-TG8 PB-TG8-1091 0 0 1 2
PB-TG10 PB-TG10-1097 0 0 1 2
PS-1 PS-1 0 0 2 2
PS-2 PS-2 0 0 1 2
PS-9 PS-9 0 0 1 2
PS-11-PS-12 PS-11 0 0 1 2
PS-15 PS-15 0 0 1 2
PS-17 PS-17 0 0 1 2
PS-18 PS-18 0 0 1 2
PS-21 PS-21 0 0 1 2
PS-23 PS-23 0 0 1 2
PS-24 PS-24 0 0 1 2
PS-27 PS-27 0 0 1 2
PS-29 PS-29 0 0 1 2
PS-33 PS-33 0 0 1 2
PS-34 PS-34 0 0 1 2
PS-35 PS-35 0 0 1 2
PS-37 PS-37 0 0 1 2
PS-40 PS-40 0 0 1 2
PS-42 PS-42 0 0 2 2
PS-43 PS-43 0 0 1 2
PS-44 PS-44 0 0 1 2
PS-46 PS-46 0 0 1 2
PS-52 PS-52 0 0 1 2
PS-53 PS-53 0 0 1 2
PS-59 PS-59 0 0 1 2
PS-60 PS-60 0 0 1 2
PS-63 PS-63 0 0 1 2
Q9_1 VN-EO-144 0 0 1 2
RR-BD1 RR-BD1-189 0 0 1 2
RR-BT2-mRR-BT91 RR-BT2-6 0 0 2 2
RR-BT3 RR-BT3-9 0 0 1 2
RR-BT4-mRR-BT93 RR-BT4-12 0 0 1 2
RR-BT5 RR-BT5-13 0 0 1 2
RR-BT7 RR-BT7-21 0 0 2 2
RR-BT10 RR-BT10-30 0 0 1 2
RR-BT11 RR-BT11-33 0 0 1 2
RR-BT13-mRR-BT102 mRR-BT102-R456 0 0 2 2
RR-BT14 RR-BT14-42 0 0 1 2
RR-BT15-mBL-BT84 RR-BT15-45 0 0 1 2
RR-BT17 RR-BT17-51 0 0 1 2
RR-BT18 RR-BT18-54 0 0 2 2
RR-BT20 RR-BT20-60 0 0 1 2
RR-BT21-mPB-BT74 RR-BT21-63 0 0 2 2
RR-BT22 RR-BT22-66 0 0 2 2
RR-BT23 RR-BT23-69 0 0 2 2
RR-BT24 RR-BT24-72 0 0 1 2
RR-BT25 RR-BT25-75 0 0 2 2
RR-BT26 RR-BT26-78 0 0 1 2
RR-BT27 RR-BT27-79 0 0 1 2
RR-BT28 RR-BT28-84 0 0 2 2
RR-BT30 RR-BT30-90 0 0 2 2
RR-BT31 RR-BT31-93 0 0 2 2
RR-BT33 RR-BT33-99 0 0 2 2
RR-BT34 RR-BT34-102 0 0 1 2
RR-BT35 RR-BT35-105 0 0 1 2
RR-BT36 RR-BT36-108 0 0 1 2
RR-BT37 RR-BT37-111 0 0 1 2
RR-BT38 RR-BT38-114 0 0 2 2
RR-BT39 RR-BT39-117 0 0 1 2
RR-DN1 RR-DN1-148 0 0 1 2
RR-DN4 RR-DN4-157 0 0 1 2
RR-HCM2 RR-HCM2-161 0 0 1 2
RR-HCM3 RR-HCM3-166 0 0 1 2
RR-HCM5 RR-HCM5-173 0 0 1 2
RR-HCM6 RR-HCM6-175 0 0 1 2
RR-LA2 RR-LA2-221 0 0 1 2
RR-LA4 RR-LA4-227 0 0 1 2
RR-LA7 RR-LA7-238 0 0 1 2
RR-LA9 RR-LA9-245 0 0 1 2
RR-NT3 RR-NT3-256 0 0 1 2
RR-NT4 RR-NT4-259 0 0 1 2
RR-NT5 RR-NT5-263 0 0 1 2
RR-NT7-RS-3 RR-NT7-269 0 0 1 2
RR-NT8-RS-19 RR-NT8-273 0 0 2 2
RR-NT9 RR-NT9-275 0 0 1 2
RR-NT11-mBL-NT72 RR-NT11-282 0 0 1 2
RR-NT12 RR-NT12-285 0 0 1 2
RR-NT13 RR-NT13-288 0 0 1 2
RR-NT16 RR-NT16-297 0 0 2 2
RR-TG1 RR-TG1-201 0 0 1 2
RR-TG5 RR-TG5-214 0 0 1 2
RR-TG6 RR-TG6-217 0 0 2 2
RR-TN2 RR-TN2-123 0 0 1 2
RR-TN3 RR-TN3-126 0 0 1 2
RR-TN5 RR-TN5-132 0 0 1 2
RR-TN7 RR-TN7-138 0 0 1 2
RR-TN8 RR-TN8-141 0 0 1 2
RR-TN9 RR-TN9-144 0 0 1 2
RS-4 RS-4 0 0 2 2
RS-5 RS-5 0 0 2 2
RS-7 RS-7 0 0 1 2
RS-10-yRR-BT25 RS-10 0 0 1 2
RS-13 RS-13 0 0 1 2
RS-16 RS-16 0 0 2 2
RS-17 RS-17 0 0 2 2
RS-20 RS-20 0 0 2 2
ST1 VN-EO-145 0 0 2 2
ST2 VN-EO-146 0 0 2 2
ST3 VN-EO-147 0 0 1 2
TAII-001 VNTB-447 0 0 1 1
TAII-004 VNTB-454 0 0 1 1
TAII-005 VNTB-459 0 0 2 1
TAII-006 VNTB-462 0 0 1 1
TAII-007 VNTB-466 0 0 2 1
TAII-008 VNTB-1279 0 0 1 1
TAII-009 VNTB-470 0 0 2 1
TAII-010 VNTB-1365 0 0 1 1
TAII-016 VNTB-494 0 0 1 1
TAII-017 VNTB-499 0 0 1 1
TAII-020 VNTB-508 0 0 2 1
TAII-022 VNTB-515 0 0 1 1
TAII-025 VNTB-525 0 0 2 1
TAII-026 VNTB-528 0 0 1 1
TAII-027 VNTB-531 0 0 2 1
TAII-028 VNTB-536 0 0 2 1
TAII-030 VNTB-545 0 0 1 1
TAII-031 VNTB-548 0 0 1 1
TAII-032 VNTB-550 0 0 2 1
TAII-034 VNTB-556 0 0 2 1
TAII-035 VNTB-558 0 0 1 1
TAII-040 VNTB-563 0 0 1 1
TAII-045 VNTB-572 0 0 2 1
TAII-046 VNTB-575 0 0 2 1
TAII-050 VNTB-585 0 0 1 1
TAII-051 VNTB-587 0 0 1 1
TAII-052 VNTB-591 0 0 1 1
TAII-054 VNTB-1300 0 0 2 1
TAII-057 VNTB-603 0 0 1 1
TAII-058 VNTB-605 0 0 1 1
TAII-060 VNTB-610 0 0 2 1
TAII-061 VNTB-613 0 0 2 1
TAII-062 VNTB-615 0 0 2 1
TAII-064 VNTB-621 0 0 1 1
TAII-065 VNTB-625 0 0 1 1
TAII-067 VNTB-630 0 0 2 1
TAII-069 VNTB-636 0 0 1 1
TAII-071 VNTB-641 0 0 1 1
TAII-072 VNTB-872 0 0 1 1
TAII-073 VNTB-877 0 0 1 1
TAII-077 VNTB-884 0 0 2 1
TAII-078 VNTB-886 0 0 1 1
TAII-080 VNTB-891 0 0 2 1
TAII-081 VNTB-945 0 0 1 1
TAII-082 VNTB-948 0 0 1 1
TAII-083 VNTB-951 0 0 2 1
TAII-084 VNTB-1308 0 0 1 1
TAII-091 VNTB-978 0 0 1 1
TAII-093 VNTB-1013 0 0 1 1
TAII-094 VNTB-1368 0 0 2 1
TAII-095 VNTB-1015 0 0 2 1
TAII-097 VNTB-1022 0 0 2 1
TAII-099 VNTB-1029 0 0 1 1
TAII-101 VNTB-1035 0 0 1 1
TAII-102 VNTB-1038 0 0 1 1
TAII-104 VNTB-1374 0 0 1 1
TAII-105 VNTB-1180 0 0 1 1
TAII-111 VNTB-1201 0 0 2 1
TAII-113 VNTB-1208 0 0 1 1
TAII-122 VNTB-1430 0 0 2 1
TAII-127 VNTB-1444 0 0 1 1
TAII-130 VNTB-1547 0 0 1 1
TAII-132 VNTB-1555 0 0 2 1
TAII-133 VNTB-1558 0 0 2 1
TAII-134 VNTB-1564 0 0 1 1
TAII-135 VNTB-1567 0 0 1 1
TAII-138 VNTB-1574 0 0 1 1
TDMII-003 VNTB-654 0 0 2 1
TDMII-006 VNTB-666 0 0 1 1
TDMII-010 VNTB-681 0 0 1 1
TDMII-011 VNTB-685 0 0 1 1
TDMII-014 VNTB-693 0 0 2 1
TDMII-016 VNTB-703 0 0 2 1
TDMII-017 VNTB-710 0 0 2 1
TDMII-019 VNTB-716 0 0 1 1
TDMII-021 VNTB-719 0 0 2 1
TDMII-024 VNTB-730 0 0 1 1
TDMII-025 VNTB-734 0 0 1 1
TDMII-027 VNTB-739 0 0 2 1
TDMII-028 VNTB-742 0 0 2 1
TDMII-030 VNTB-748 0 0 2 1
TDMII-032 VNTB-753 0 0 1 1
TDMII-035 VNTB-764 0 0 2 1
TDMII-036 VNTB-766 0 0 1 1
TDMII-038 VNTB-776 0 0 2 1
TDMII-040 VNTB-781 0 0 2 1
TDMII-041 VNTB-785 0 0 1 1
TDMII-043 VNTB-791 0 0 1 1
TDMII-045 VNTB-797 0 0 2 1
TDMII-046 VNTB-800 0 0 1 1
TDMII-048 VNTB-804 0 0 1 1
TDMII-050 VNTB-810 0 0 1 1
TDMII-053 VNTB-816 0 0 1 1
TDMII-054 VNTB-819 0 0 2 1
TDMII-057 VNTB-829 0 0 2 1
TDMII-060 VNTB-836 0 0 1 1
TDMII-061 VNTB-840 0 0 1 1
TDMII-063 VNTB-850 0 0 1 1
TDMII-066 VNTB-858 0 0 1 1
TDMII-068 VNTB-866 0 0 1 1
TDMII-069 VNTB-983 0 0 2 1
TDMII-070 VNTB-990 0 0 2 1
TDMII-072 VNTB-995 0 0 2 1
TDMII-076 VNTB-1040 0 0 2 1
TDMII-078 VNTB-1048 0 0 1 1
TDMII-079 VNTB-1057 0 0 1 1
TDMII-081 VNTB-1061 0 0 2 1
TDMII-083 VNTB-1066 0 0 2 1
TDMII-087 VNTB-1147 0 0 1 1
TDMII-090 VNTB-1155 0 0 1 1
TDMII-091 VNTB-1160 0 0 1 1
TDMII-093 VNTB-1167 0 0 1 1
TDMII-095 VNTB-1172 0 0 2 1
TDMII-096 VNTB-1175 0 0 1 1
TDMII-097 VNTB-1344 0 0 1 1
TDMII-100 VNTB-1353 0 0 2 1
TDMII-101 VNTB-1355 0 0 1 1
TDMII-105 VNTB-1395 0 0 1 1
TDMII-106 VNTB-1398 0 0 1 1
TDMII-108 VNTB-1407 0 0 1 1
TDMII-110 VNTB-1412 0 0 1 1
TDMII-111 VNTB-1417 0 0 1 1
TDMII-112 VNTB-1422 0 0 2 1
TDMII-117 VNTB-1509 0 0 1 1
TDMII-122 VNTB-1524 0 0 1 1
TDMII-124 VNTB-1530 0 0 1 1
TDMII-126 VNTB-1536 0 0 1 1
TDMII-128 VNTB-1587 0 0 1 1
TDMII-129 VNTB-1590 0 0 1 1
TDMII-130 VNTB-1593 0 0 1 1
TDMII-131 VNTB-1597 0 0 1 1
TDMII-132 VNTB-1602 0 0 1 1
TDMII-133 VNTB-1605 0 0 1 1
TDMII-134 VNTB-1609 0 0 1 1
TTV1 VN-EO-150 0 0 2 2
TTV2 VN-EO-151 0 0 2 2
TTV3 VN-EO-152 0 0 1 2
VN-HC-2 VN-HC-2 0 0 1 1
VN-HC-3 VN-HC-3 0 0 1 1
VN-HC-4 VN-HC-4 0 0 2 1
VN-HC-5 VN-HC-5 0 0 2 1
VN-HC-6 VN-HC-6 0 0 1 1
VN-HC-7 VN-HC-7 0 0 1 1
VN-HC-9 VN-HC-9 0 0 1 1
VN-HC-10 VN-HC-10 0 0 1 1
VN-HC-11 VN-HC-11 0 0 1 1
VN-HC-12 VN-HC-12 0 0 1 1
VN-HC-13 VN-HC-13 0 0 1 1
VN-HC-14 VN-HC-14 0 0 1 1
VN-HC-16 VN-HC-16 0 0 1 1
VN-HC-18 VN-HC-18 0 0 2 1
VN-HC-19 VN-HC-19 0 0 2 1
VN-HC-20 VN-HC-20 0 0 2 1
VN-HC-21 VN-HC-21 0 0 2 1
VN-HC-22 VN-HC-22 0 0 2 1
VN-HC-24 VN-HC-24 0 0 1 1
VN-HC-27 VN-HC-27 0 0 1 1
VN-HC-30 VN-HC-30 0 0 1 1
VN-HC-32 VN-HC-32 0 0 2 1
VN-HC-51 VN-HC-51 0 0 2 1
VN-HC-52 VN-HC-52 0 0 1 1
VN-HC-63 VN-HC-63 0 0 1 1
VN-HC-67 VN-HC-67 0 0 1 1
VN-HC-68 VN-HC-68 0 0 2 1
VN-HC-69 VN-HC-69 0 0 2 1
VN-HC-70 VN-HC-70 0 0 1 1
VN-HC-71 VN-HC-71 0 0 1 1
VN-HC-72 VN-HC-72 0 0 1 1
VN-HC-73 VN-HC-73 0 0 1 1
VN-HC-75 VN-HC-75 0 0 1 1
VN-HC-76 VN-HC-76 0 0 1 1
VN-HC-77 VN-HC-77 0 0 1 1
VN-HC-83 VN-HC-83 0 0 1 1
VN-HC-85 VN-HC-85 0 0 2 1
VN-HC-90 VN-HC-90 0 0 2 1
VN-HC-91 VN-HC-91 0 0 1 1
VN-HC-92 VN-HC-92 0 0 2 1
VN-HC-95 VN-HC-95 0 0 1 1
VN-HC-96 VN-HC-96 0 0 2 1
VN-HC-106 VN-HC-106 0 0 1 1
VN-HC-108 VN-HC-108 0 0 2 1
VN-HC-110 VN-HC-110 0 0 2 1
VN-HC-111 VN-HC-111 0 0 2 1
VN-HC-112 VN-HC-112 0 0 2 1
VN-HC-114 VN-HC-114 0 0 1 1
VN-HC-116 VN-HC-116 0 0 2 1
VN-HC-118 VN-HC-118 0 0 2 1
VN-HC-119 VN-HC-119 0 0 2 1
VN-HC-121 VN-HC-121 0 0 1 1
VN-HC-123 VN-HC-123 0 0 2 1
VN-HC-124 VN-HC-124 0 0 1 1
VN-HC-129 VN-HC-129 0 0 1 1
VN-HC-130 VN-HC-130 0 0 2 1
VN-HC-131 VN-HC-131 0 0 2 1
VN-HC-132 VN-HC-132 0 0 1 1
VN-HC-134 VN-HC-134 0 0 1 1
VN-HC-135 VN-HC-135 0 0 2 1
VN-HC-137 VN-HC-137 0 0 2 1
VN-HC-138 VN-HC-138 0 0 2 1
VN-HC-139 VN-HC-139 0 0 1 1
VN-HC-142 VN-HC-142 0 0 1 1
VN-HC-143 VN-HC-143 0 0 1 1
VN-HC-144 VN-HC-144 0 0 1 1
VN-HC-146 VN-HC-146 0 0 1 1
VN-HC-147 VN-HC-147 0 0 1 1
VN-HC-148 VN-HC-148 0 0 2 1
VN-HC-151 VN-HC-151 0 0 1 1
VN-HC-153 VN-HC-153 0 0 1 1
VN-HC-154 VN-HC-154 0 0 1 1
VN-HC-156 VN-HC-156 0 0 2 1
VN-HC-157 VN-HC-157 0 0 1 1
VN-HC-158 VN-HC-158 0 0 1 1
VN-HC-160 VN-HC-160 0 0 2 1
VN-HC-162 VN-HC-162 0 0 1 1
VN-HC-163 VN-HC-163 0 0 1 1
VN-HC-164 VN-HC-164 0 0 1 1
VN-HC-165 VN-HC-165 0 0 1 1
VN-HC-166 VN-HC-166 0 0 2 1
VN-HC-167 VN-HC-167 0 0 2 1
VN-HC-169 VN-HC-169 0 0 1 1
VN-HC-170 VN-HC-170 0 0 1 1
VN-HC-173 VN-HC-173 0 0 2 1
VN-HC-175 VN-HC-175 0 0 1 1
VN-HC-176 VN-HC-176 0 0 1 1
VN-HC-177 VN-HC-177 0 0 2 1
VN-HC-178 VN-HC-178 0 0 2 1
VN-HC-179 VN-HC-179 0 0 2 1
VN-HC-180 VN-HC-180 0 0 2 1
VN-HC-181 VN-HC-181 0 0 2 1
VN-HC-183 VN-HC-183 0 0 2 1
VN-HC-184 VN-HC-184 0 0 1 1
VN-HC-185 VN-HC-185 0 0 1 1
VN-HC-187 VN-HC-187 0 0 1 1
VN-HC-188 VN-HC-188 0 0 1 1
VN-HC-192 VN-HC-192 0 0 2 1
VN-HC-193 VN-HC-193 0 0 2 1
VN-HC-196 VN-HC-196 0 0 1 1
VN-HC-200 VN-HC-200 0 0 1 1
VN-HC-201 VN-HC-201 0 0 2 1
VN-HC-203 VN-HC-203 0 0 1 1
VN-HC-206 VN-HC-206 0 0 2 1
VN-HC-208 VN-HC-208 0 0 1 1
VN-HC-209 VN-HC-209 0 0 2 1
VN-HC-210 VN-HC-210 0 0 1 1
VN-HC-211 VN-HC-211 0 0 2 1
VN-HC-212 VN-HC-212 0 0 2 1
VN-HC-215 VN-HC-215 0 0 1 1
VN-HC-217 VN-HC-217 0 0 2 1
VN-HC-218 VN-HC-218 0 0 2 1
VN-HC-219 VN-HC-219 0 0 2 1
VN-HC-223 VN-HC-223 0 0 1 1
VN-HC-225 VN-HC-225 0 0 1 1
VN-HC-229 VN-HC-229 0 0 2 1
VN-HC-230 VN-HC-230 0 0 2 1
VN-HC-233 VN-HC-233 0 0 2 1
VN-HC-234 VN-HC-234 0 0 2 1
VN-HC-237 VN-HC-237 0 0 2 1
VN-HC-238 VN-HC-238 0 0 2 1
VN-HC-239 VN-HC-239 0 0 1 1
VN-HC-240 VN-HC-240 0 0 2 1
VN-HC-241 VN-HC-241 0 0 2 1
VN-HC-242 VN-HC-242 0 0 2 1
VN-HC-243 VN-HC-243 0 0 1 1
VN-HC-251 VN-HC-251 0 0 2 1
VN-HC-252 VN-HC-252 0 0 1 1
VN-HC-253 VN-HC-253 0 0 1 1
VN-HC-254 VN-HC-254 0 0 2 1
VN-HC-255 VN-HC-255 0 0 1 1
VN-HC-258 VN-HC-258 0 0 1 1
VN-HC-259 VN-HC-259 0 0 2 1
VN-HC-260 VN-HC-260 0 0 2 1
VN-HC-261 VN-HC-261 0 0 1 1
VN-HC-262 VN-HC-262 0 0 2 1
VN-HC-263 VN-HC-263 0 0 1 1
VN-HC-264 VN-HC-264 0 0 2 1
VN-HC-266 VN-HC-266 0 0 2 1
VN-HC-267 VN-HC-267 0 0 1 1
VN-HC-270 VN-HC-270 0 0 1 1
VN-HC-271 VN-HC-271 0 0 2 1
VN-HC-272 VN-HC-272 0 0 2 1
VN-HC-273 VN-HC-273 0 0 2 1
VN-HC-278 VN-HC-278 0 0 1 1
VN-HC-281 VN-HC-281 0 0 1 1
VN-HC-282 VN-HC-282 0 0 2 1
VN-HC-283 VN-HC-283 0 0 1 1
VN-HC-284 VN-HC-284 0 0 1 1
VN-HC-285 VN-HC-285 0 0 1 1
VN-HC-286 VN-HC-286 0 0 1 1
VN-HC-287 VN-HC-287 0 0 1 1
VN-HC-288 VN-HC-288 0 0 1 1
VN-HC-291 VN-HC-291 0 0 2 1
VN-HC-294 VN-HC-294 0 0 2 1
VN-HC-296 VN-HC-296 0 0 2 1
VN-HC-298 VN-HC-298 0 0 2 1
VN-HC-299 VN-HC-299 0 0 2 1
VN-HC-300 VN-HC-300 0 0 1 1
VN-HC-301 VN-HC-301 0 0 1 1
VN-HC-302 VN-HC-302 0 0 2 1
VN-HC-303 VN-HC-303 0 0 1 1
VN-HC-304 VN-HC-304 0 0 1 1
VN-HC-310 VN-HC-310 0 0 2 1
VN-HC-311 VN-HC-311 0 0 2 1
VN-HC-312 VN-HC-312 0 0 2 1
VN-HC-313 VN-HC-313 0 0 1 1
VN-HC-314 VN-HC-314 0 0 1 1
VN-HC-319 VN-HC-319 0 0 1 1
VN-HC-322 VN-HC-322 0 0 1 1
VN-HC-323 VN-HC-323 0 0 1 1
VN-HC-324 VN-HC-324 0 0 2 1
VN-HC-325 VN-HC-325 0 0 1 1
VN-HC-327 VN-HC-327 0 0 1 1
VN-HC-328 VN-HC-328 0 0 2 1
VN-HC-329 VN-HC-329 0 0 2 1
VN-HC-332 VN-HC-332 0 0 2 1
VN-HC-334 VN-HC-334 0 0 2 1
VN-HC-339 VN-HC-339 0 0 2 1
VN-HC-343 VN-HC-343 0 0 1 1
VN-HC-345 VN-HC-345 0 0 1 1
VN-HC-346 VN-HC-346 0 0 2 1
VN-HC-347 VN-HC-347 0 0 2 1
VN-HC-348 VN-HC-348 0 0 2 1
VN-HC-352 VN-HC-352 0 0 1 1
VN-HC-353 VN-HC-353 0 0 1 1
VN-HC-355 VN-HC-355 0 0 2 1
VN-HC-356 VN-HC-356 0 0 2 1
VN-HC-357 VN-HC-357 0 0 2 1
VN-HC-359 VN-HC-359 0 0 2 1
VN-HC-360 VN-HC-360 0 0 2 1
VN-HC-361 VN-HC-361 0 0 2 1
VN-HC-362 VN-HC-362 0 0 2 1
VN-HC-364 VN-HC-364 0 0 1 1
VN-HC-366 VN-HC-366 0 0 2 1
VN-HC-370 VN-HC-370 0 0 2 1
VN-HC-372 VN-HC-372 0 0 1 1
VN-HC-373 VN-HC-373 0 0 1 1
VN-HC-374 VN-HC-374 0 0 2 1
VN-HC-377 VN-HC-377 0 0 2 1
VN-HC-378 VN-HC-378 0 0 2 1
VN-HC-381 VN-HC-381 0 0 1 1
VN-HC-384 VN-HC-384 0 0 1 1
VN-HC-392 VN-HC-392 0 0 2 1
VN-HC-393 VN-HC-393 0 0 2 1
VN-HC-394 VN-HC-394 0 0 2 1
VN-HC-395 VN-HC-395 0 0 1 1
VN-HC-396 VN-HC-396 0 0 1 1
VN-HC-397 VN-HC-397 0 0 2 1
VN-HC-398 VN-HC-398 0 0 2 1
VN-HC-399 VN-HC-399 0 0 2 1
VN-HC-401 VN-HC-401 0 0 2 1
VN-HC-402 VN-HC-402 0 0 2 1
VN-HC-403 VN-HC-403 0 0 1 1
VN-HC-405 VN-HC-405 0 0 2 1
VN-HC-406 VN-HC-406 0 0 1 1
VN-HC-409 VN-HC-409 0 0 1 1
VN-HC-411 VN-HC-411 0 0 2 1
VN-HC-412 VN-HC-412 0 0 1 1
VN-HC-413 VN-HC-413 0 0 2 1
VN-HC-414 VN-HC-414 0 0 2 1
VN-HC-415 VN-HC-415 0 0 2 1
VN-HC-416 VN-HC-416 0 0 1 1
VN-HC-417 VN-HC-417 0 0 1 1
VN-HC-419 VN-HC-419 0 0 2 1
VN-HC-420 VN-HC-420 0 0 1 1
VN-HC-422 VN-HC-422 0 0 1 1
VN-HC-423 VN-HC-423 0 0 1 1
VN-HC-424 VN-HC-424 0 0 2 1
VN-HC-425 VN-HC-425 0 0 1 1
VN-HC-426 VN-HC-426 0 0 1 1
VN-HC-427 VN-HC-427 0 0 1 1
VN-HC-432 VN-HC-432 0 0 2 1
VN-HC-433 VN-HC-433 0 0 1 1
VN-HC-434 VN-HC-434 0 0 2 1
VN-HC-435 VN-HC-435 0 0 1 1
VN-HC-436 VN-HC-436 0 0 1 1
VN-HC-437 VN-HC-437 0 0 2 1
VN-HC-439 VN-HC-439 0 0 2 1
VN-HC-440 VN-HC-440 0 0 2 1
VN-HC-441 VN-HC-441 0 0 2 1
VN-HC-442 VN-HC-442 0 0 1 1
VN-HC-446 VN-HC-446 0 0 2 1
VN-HC-452 VN-HC-452 0 0 1 1
VN-HC-453 VN-HC-453 0 0 1 1
VN-HC-457 VN-HC-457 0 0 2 1
VN-HC-458 VN-HC-458 0 0 2 1
VN-HC-459 VN-HC-459 0 0 2 1
VN-HC-460 VN-HC-460 0 0 1 1
VN-HC-461 VN-HC-461 0 0 2 1
VN-HC-462 VN-HC-462 0 0 2 1
VN-HC-464 VN-HC-464 0 0 1 1
VN-HC-465 VN-HC-465 0 0 2 1
VN-HC-466 VN-HC-466 0 0 1 1
VN10-3 VN10-3 0 0 1 2
VN10-4 VN10-4 0 0 1 2
VN10-7 VN10-7 0 0 2 2
VN10-9 VN10-9 0 0 2 2
VN10-10 VN10-10 0 0 2 2
VN10-11 VN10-11 0 0 2 2
VN10-13 VN10-13 0 0 2 2
VN10-17 VN10-17 0 0 1 2
VN10-31 VN10-31 0 0 1 2
VN10-46 VN10-46 0 0 1 2
VN10-59 VN10-59 0 0 1 2
VN10-68 VN10-68 0 0 1 2
VN10-72 VN10-72 0 0 2 2
VN10-87 VN10-87 0 0 1 2
VN10-91 VN10-91 0 0 1 2
VN10-102 VN10-102 0 0 2 2
VN10-105 VN10-105 0 0 1 2
VN10-107 VN10-107 0 0 1 2
VN10-109 VN10-109 0 0 1 2
VN10-115 VN10-115 0 0 1 2
VN10-124 VN10-124 0 0 1 2
VN10-147 VN10-147 0 0 2 2
VN10-152 VN10-152 0 0 2 2
VN10-153 VN10-153 0 0 2 2
VN10-173 VN10-173 0 0 2 2
VN10-175 VN10-175 0 0 2 2
VN10-181 VN10-181 0 0 2 2
VN10-185 VN10-185 0 0 2 2
VN10-204 VN10-204 0 0 2 2
VN10-208 VN10-208 0 0 2 2
VN10-227 VN10-227 0 0 1 2
VN10-231 VN10-231 0 0 1 2
VN10-237 VN10-237 0 0 1 2
VN10-240 VN10-240 0 0 1 2
VN10-245 VN10-245 0 0 1 2
VN10-251 VN10-251 0 0 1 2
VN10-260 VN10-260 0 0 1 2
VN10-275 VN10-275 0 0 2 2
VN10-283 VN10-283 0 0 2 2
VN10-295 VN10-295 0 0 2 2
VN10-296 VN10-296 0 0 1 2
VN10-297 VN10-297 0 0 1 2
VN10-298 VN10-298 0 0 1 2
VN10-301 VN10-301 0 0 1 2
VN10-320 VN10-320 0 0 1 2
VN10-322 VN10-322 0 0 1 2
VN10-329 VN10-329 0 0 1 2
VN10-332 VN10-332 0 0 2 2
VN10-350 VN10-350 0 0 2 2
VN10-354 VN10-354 0 0 1 2
VN10-368 VN10-368 0 0 1 2
VN10-369 VN10-369 0 0 1 2
VN10-376 VN10-376 0 0 1 2
VN10-378 VN10-378 0 0 1 2
VN10-388 VN10-388 0 0 1 2
VN10-393 VN10-393 0 0 1 2
VN10-406 VN10-406 0 0 1 2
VN10-415 VN10-415 0 0 1 2
VN10-420 VN10-420 0 0 2 2
VN10-423 VN10-423 0 0 2 2
VN10-426 VN10-426 0 0 2 2
VN10-428 VN10-428 0 0 2 2
VN10-430 VN10-430 0 0 1 2
VN10-431 VN10-431 0 0 1 2
VN10-433 VN10-433 0 0 1 2
VN10-438 VN10-438 0 0 1 2
VN10-439 VN10-439 0 0 1 2
VN10-441 VN10-441 0 0 1 2
VN10-443 VN10-443 0 0 2 2
VN10-445 VN10-445 0 0 1 2
VN10-446 VN10-446 0 0 1 2
VN10-447 VN10-447 0 0 2 2
VN10-448 VN10-448 0 0 1 2
VN10-449 VN10-449 0 0 1 2
VN10-451 VN10-451 0 0 1 2
VN10-455 VN10-455 0 0 1 2
VN10-456 VN10-456 0 0 1 2
VN10-458 VN10-458 0 0 1 2
VN10-472 VN10-472 0 0 1 2
VN10-477 VN10-477 0 0 1 2
VN10-483 VN10-483 0 0 2 2
VN10-486 VN10-486 0 0 1 2
VN10-489 VN10-489 0 0 2 2
VN10-494 VN10-494 0 0 1 2
VN10-495 VN10-495 0 0 1 2
VN10-500 VN10-500 0 0 2 2
VN10-524 VN10-524 0 0 1 2
VN10-528 VN10-528 0 0 2 2
VN10-531 VN10-531 0 0 1 2
VN10-539 VN10-539 0 0 1 2
VN10-545 VN10-545 0 0 1 2
VN10-553 VN10-553 0 0 2 2
VN10-554 VN10-554 0 0 1 2
VN10-557 VN10-557 0 0 1 2
VN10-570 VN10-570 0 0 1 2
VN10-572 VN10-572 0 0 1 2
VN10-573 VN10-573 0 0 1 2
VN10-579 VN10-579 0 0 2 2
VN10-580 VN10-580 0 0 1 2
VN10-581 VN10-581 0 0 1 2
VN10-582 VN10-582 0 0 1 2
VN10-585 VN10-585 0 0 1 2
VN10-586 VN10-586 0 0 1 2
VN10-590 VN10-590 0 0 1 2
VN10-595 VN10-595 0 0 1 2
VN10-598 VN10-598 0 0 2 2
VN10-599 VN10-599 0 0 1 2
VN10-604 VN10-604 0 0 1 2
VN10-607 VN10-607 0 0 1 2
VN10-616 VN10-616 0 0 1 2
VN10-633 VN10-633 0 0 1 2
VN10-634 VN10-634 0 0 2 2
VN10-638 VN10-638 0 0 1 2
VN10-639 VN10-639 0 0 1 2
VN10-642 VN10-642 0 0 1 2
VN10-643 VN10-643 0 0 1 2
VN10-644 VN10-644 0 0 1 2
VN10-646 VN10-646 0 0 1 2
VN10-656 VN10-656 0 0 1 2
VN10-662 VN10-662 0 0 2 2
VN10-671 VN10-671 0 0 2 2
VN10-675 VN10-675 0 0 1 2
VN10-678 VN10-678 0 0 2 2
VN10-681 VN10-681 0 0 1 2
VN10-684 VN10-684 0 0 1 2
VN10-686 VN10-686 0 0 1 2
VN10-693 VN10-693 0 0 1 2
VN10-694 VN10-694 0 0 2 2
VN10-695 VN10-695 0 0 2 2
VN10-696 VN10-696 0 0 2 2
VN10-699 VN10-699 0 0 1 2
VN10-702 VN10-702 0 0 1 2
VN10-703 VN10-703 0 0 1 2
VN10-715 VN10-715 0 0 1 2
VN10-717 VN10-717 0 0 2 2
VN10-718 VN10-718 0 0 2 2
VN10-719 VN10-719 0 0 1 2
VN10-726 VN10-726 0 0 1 2
VN10-735 VN10-735 0 0 2 2
VN10-736 VN10-736 0 0 1 2
VN10-738 VN10-738 0 0 2 2
VN10-739 VN10-739 0 0 1 2
VN10-741 VN10-741 0 0 1 2
VN10-742 VN10-742 0 0 1 2
VN10-748 VN10-748 0 0 2 2
VN10-750 VN10-750 0 0 1 2
VN10-753 VN10-753 0 0 1 2
VN10-764 VN10-764 0 0 1 2
VN10-768 VN10-768 0 0 1 2
VN10-771 VN10-771 0 0 1 2
VN10-772 VN10-772 0 0 1 2
VN10-775 VN10-775 0 0 1 2
VN10-780 VN10-780 0 0 1 2
VN10-785 VN10-785 0 0 1 2
VN10-793 VN10-793 0 0 2 2
VN10-794 VN10-794 0 0 1 2
VN10-796 VN10-796 0 0 2 2
VN10-801 VN10-801 0 0 2 2
VN10-804 VN10-804 0 0 2 2
VN10-814 VN10-814 0 0 2 2
VN10-816 VN10-816 0 0 2 2
VN10-818 VN10-818 0 0 1 2
VN10-819 VN10-819 0 0 1 2
VN10-824 VN10-824 0 0 2 2
VN10-828 VN10-828 0 0 2 2
VN10-830 VN10-830 0 0 1 2
VN10-835 VN10-835 0 0 1 2
VN10-837 VN10-837 0 0 1 2
VN10-841 VN10-841 0 0 1 2
VN10-842 VN10-842 0 0 2 2
VN10-843 VN10-843 0 0 1 2
VN10-845 VN10-845 0 0 1 2
VN10-847 VN10-847 0 0 1 2
VN10-848 VN10-848 0 0 1 2
VN10-849 VN10-849 0 0 1 2
VN10-852 VN10-852 0 0 1 2
VN10-853 VN10-853 0 0 1 2
VN10-860 VN10-860 0 0 1 2
VN10-863 VN10-863 0 0 1 2
VN10-864 VN10-864 0 0 1 2
VN10-866 VN10-866 0 0 1 2
VN10-870 VN10-870 0 0 2 2
VN10-872 VN10-872 0 0 1 2
VN10-877 VN10-877 0 0 1 2
VN10-880 VN10-880 0 0 1 2
VN10-881 VN10-881 0 0 1 2
VN10-883 VN10-883 0 0 1 2
VN10-884 VN10-884 0 0 1 2
VN10-888 VN10-888 0 0 1 2
VN10-892 VN10-892 0 0 1 2
VN10-894 VN10-894 0 0 1 2
VN10-897 VN10-897 0 0 1 2
VN10-898 VN10-898 0 0 1 2
VN10-903 VN10-903 0 0 2 2
VN10-906 VN10-906 0 0 2 2
VN10-908 VN10-908 0 0 1 2
VN10-910 VN10-910 0 0 1 2
VN10-912 VN10-912 0 0 1 2
VN10-914 VN10-914 0 0 1 2
VN10-915 VN10-915 0 0 1 2
VN10-917 VN10-917 0 0 2 2
VN10-920 VN10-920 0 0 1 2
VN10-931 VN10-931 0 0 1 2
VN10-933 VN10-933 0 0 1 2
VN10-951 VN10-951 0 0 1 2
VN10-954 VN10-954 0 0 1 2
VN10-956 VN10-956 0 0 1 2
VN10-961 VN10-961 0 0 1 2
VN10-962 VN10-962 0 0 2 2
VN10-963 VN10-963 0 0 1 2
VN10-964 VN10-964 0 0 1 2
VN10-965 VN10-965 0 0 1 2
VN10-971 VN10-971 0 0 1 2
VN10-981 VN10-981 0 0 1 2
VN10-986 VN10-986 0 0 1 2
VN10-993 VN10-993 0 0 1 2
VN10-998 VN10-998 0 0 1 2
VN10-1001 VN10-1001 0 0 1 2
VN10-1002 VN10-1002 0 0 1 2
VN10-1010 VN10-1010 0 0 2 2
VN10-1012 VN10-1012 0 0 1 2
VN10-1014 VN10-1014 0 0 1 2
VN10-1015 VN10-1015 0 0 2 2
VN10-1017 VN10-1017 0 0 1 2
VN10-1020 VN10-1020 0 0 2 2
VN10-1022 VN10-1022 0 0 2 2
VN10-1023 VN10-1023 0 0 2 2
VN10-1025 VN10-1025 0 0 2 2
VN10-1026 VN10-1026 0 0 2 2
VN10-1031 VN10-1031 0 0 2 2
VN10-1032 VN10-1032 0 0 2 2
VN10-1033 VN10-1033 0 0 1 2
VN10-1036 VN10-1036 0 0 1 2
VN10-1040 VN10-1040 0 0 1 2
VN10-1044 VN10-1044 0 0 2 2
VN10-1047 VN10-1047 0 0 2 2
VN10-1049 VN10-1049 0 0 1 2
VN10-1050 VN10-1050 0 0 1 2
VN10-1051 VN10-1051 0 0 1 2
VN10-1058 VN10-1058 0 0 2 2
VN10-1062 VN10-1062 0 0 1 2
VN10-1063 VN10-1063 0 0 2 2
VN10-1070 VN10-1070 0 0 2 2
VN10-1072 VN10-1072 0 0 2 2
VN10-1074 VN10-1074 0 0 2 2
VN10-1075 VN10-1075 0 0 2 2
VN10-1080 VN10-1080 0 0 1 2
VN10-1082 VN10-1082 0 0 2 2
VN10-1085 VN10-1085 0 0 2 2
VN10-1088 VN10-1088 0 0 2 2
VN10-1090 VN10-1090 0 0 2 2
VN10-1095 VN10-1095 0 0 2 2
VN10-1096 VN10-1096 0 0 1 2
VN10-1097 VN10-1097 0 0 2 2
VN10-1098 VN10-1098 0 0 2 2
VN10-1099 VN10-1099 0 0 1 2
VN10-1100 VN10-1100 0 0 1 2
VN10-1102 VN10-1102 0 0 1 2
VN10-1103 VN10-1103 0 0 1 2
VN10-1105 VN10-1105 0 0 2 2
VN10-1106 VN10-1106 0 0 1 2
VN10-1107 VN10-1107 0 0 2 2
VN10-1109 VN10-1109 0 0 1 2
VN10-1111 VN10-1111 0 0 1 2
VN10-1114 VN10-1114 0 0 2 2
VN10-1117 VN10-1117 0 0 1 2
VN10-1122 VN10-1122 0 0 1 2
VN10-1126 VN10-1126 0 0 2 2
VN10-1130 VN10-1130 0 0 1 2
VN10-1136 VN10-1136 0 0 1 2
VN10-1138 VN10-1138 0 0 1 2
VN10-1139 VN10-1139 0 0 2 2
VN10-1141 VN10-1141 0 0 2 2
VN10-1147 VN10-1147 0 0 2 2
VN10-1148 VN10-1148 0 0 1 2
VN10-1149 VN10-1149 0 0 1 2
VN10-1152 VN10-1152 0 0 1 2
VN10-1154 VN10-1154 0 0 2 2
VN10-1157 VN10-1157 0 0 1 2
VN10-1163 VN10-1163 0 0 1 2
VN10-1169 VN10-1169 0 0 1 2
VN10-1170 VN10-1170 0 0 1 2
VN10-1171 VN10-1171 0 0 1 2
VN10-1176 VN10-1176 0 0 1 2
VN10-1178 VN10-1178 0 0 1 2
VN10-1179 VN10-1179 0 0 1 2
VN10-1182 VN10-1182 0 0 1 2
VN10-1184 VN10-1184 0 0 1 2
VN10-1185 VN10-1185 0 0 1 2
VN10-1186 VN10-1186 0 0 1 2
VN10-1187 VN10-1187 0 0 1 2
VN10-1200 VN10-1200 0 0 1 2
VT2 VN-EO-154 0 0 1 2
VT6 VN-EO-159 0 0 1 2
VT7 VN-EO-160 0 0 1 2
yRR-BT3 yRR-BT3-R363 0 0 2 2
yRR-BT11 yRR-BT11-R366 0 0 1 2
yRR-BT21 yRR-BT21-R372 0 0 1 2
yRR-BT24 yRR-BT24-R378 0 0 1 2
yRR-NT8 yRR-NT8-R393 0 0 2 2
yRR-NT10 yRR-NT10-R396 0 0 2 2
yRR-NT11 yRR-NT11-R399 0 0 2 2
yRR-NT13 yRR-NT13-R402 0 0 2 2
yRR-NT14 yRR-NT14-R405 0 0 2 2
yRR-NT15 yRR-NT15-R408 0 0 2 2
zRR-BT46 zRR-BT46-R345 0 0 1 2
zRR-BT47 zRR-BT47-R348 0 0 1 2
zRR-BT48 zRR-BT48-R351 0 0 1 2
zRR-NT1 zRR-NT1-R300 0 0 2 2
zRR-NT3-RS-6 zRR-NT3-R306 0 0 1 2
zRR-NT4 zRR-NT4-R309 0 0 2 2
zRR-NT5 zRR-NT5-R312 0 0 1 2
