# Supplementary material for: The complex pattern of genetic associations of leprosy with HLA class I and class II alleles can be reduced to four amino acid positions
Source: PLoS Pathog. 2020 Aug 10;16(8):e1008818. doi: 10.1371/journal.ppat.1008818 (PMC7440659; doi:10.1371/journal.ppat.1008818)
Supplement: S1 Data — Genotypes are provided in PLINK binary format (bed/bim/fam files) from PLINK v1.9 (http://www.cog-genomics.org/plink/1.9/). (GZ) [file ppat.1008818.s009.tar.gz › Dataset1/HLAaa_424markers_VN_LeprosyPerSe.bim]

6	AA_A_-15_30018338	0	29910359	V	L
6	AA_A_-11_30018350	0	29910360	L	S
6	AA_A_9_30018537_S	0	29910361	P	A
6	AA_A_9_30018537_T	0	29910362	P	A
6	AA_A_9_30018537_Y	0	29910363	P	A
6	AA_A_17_30018561	0	29910364	S	R
6	AA_A_19_30018567	0	29910365	K	E
6	AA_A_44_30018642	0	29910366	K	R
6	AA_A_56_30018678	0	29910367	R	G
6	AA_A_62_30018696_E	0	29910368	P	A
6	AA_A_62_30018696_G	0	29910369	P	A
6	AA_A_62_30018696_L	0	29910370	P	A
6	AA_A_62_30018696_Q	0	29910371	P	A
6	AA_A_62_30018696_R	0	29910372	P	A
6	AA_A_63_30018699_E	0	29910373	A	P
6	AA_A_63_30018699_N	0	29910374	P	A
6	AA_A_63_30018699_Q	0	29910375	P	A
6	AA_A_65_30018705	0	29910376	G	R
6	AA_A_66_30018708	0	29910377	K	N
6	AA_A_67_30018711	0	29910378	M	V
6	AA_A_70_30018720	0	29910379	Q	H
6	AA_A_73_30018729_I	0	29910380	P	A
6	AA_A_73_30018729_T	0	29910381	A	P
6	AA_A_74_30018732	0	29910382	H	D
6	AA_A_76_30018738_A	0	29910383	P	A
6	AA_A_76_30018738_E	0	29910384	P	A
6	AA_A_76_30018738_V	0	29910385	A	P
6	AA_A_77_30018741_D	0	29910386	A	P
6	AA_A_77_30018741_N	0	29910387	P	A
6	AA_A_79_30018747	0	29910388	R	G
6	AA_A_80_30018750	0	29910389	I	T
6	AA_A_81_30018753	0	29910390	A	L
6	AA_A_82_30018756	0	29910391	L	R
6	AA_A_83_30018759	0	29910392	R	G
6	AA_A_90_30018780	0	29910393	D	A
6	AA_A_95_30019036_I	0	29910394	A	P
6	AA_A_95_30019036_L	0	29910395	P	A
6	AA_A_95_30019036_V	0	29910396	P	A
6	AA_A_97_30019042_I	0	29910397	P	A
6	AA_A_97_30019042_M	0	29910398	P	A
6	AA_A_97_30019042_R	0	29910399	P	A
6	AA_A_99_30019048_C	0	29910400	P	A
6	AA_A_99_30019048_F	0	29910401	P	A
6	AA_A_99_30019048_Y	0	29910402	A	P
6	AA_A_102_30019057	0	29910403	H	D
6	AA_A_105_30019066	0	29910404	P	S
6	AA_A_107_30019072	0	29910405	W	G
6	AA_A_114_30019093_E	0	29910406	P	A
6	AA_A_114_30019093_H	0	29910407	P	A
6	AA_A_114_30019093_Q	0	29910408	P	A
6	AA_A_114_30019093_R	0	29910409	P	A
6	AA_A_116_30019099_D	0	29910410	A	P
6	AA_A_116_30019099_H	0	29910411	P	A
6	AA_A_116_30019099_Y	0	29910412	P	A
6	AA_A_127_30019132	0	29910413	K	N
6	AA_A_142_30019177	0	29910414	T	I
6	AA_A_144_30019183	0	29910415	Q	K
6	AA_A_145_30019186	0	29910416	H	R
6	AA_A_149_30019198	0	29910417	T	A
6	AA_A_150_30019201	0	29910418	V	A
6	AA_A_151_30019204	0	29910419	R	H
6	AA_A_152_30019207_A	0	29910420	P	A
6	AA_A_152_30019207_E	0	29910421	P	A
6	AA_A_152_30019207_V	0	29910422	A	P
6	AA_A_152_30019207_W	0	29910423	P	A
6	AA_A_156_30019219_L	0	29910424	P	A
6	AA_A_156_30019219_Q	0	29910425	P	A
6	AA_A_156_30019219_R	0	29910426	P	A
6	AA_A_156_30019219_W	0	29910427	P	A
6	AA_A_158_30019225	0	29910428	V	A
6	AA_A_161_30019234	0	29910429	D	E
6	AA_A_163_30019240	0	29910430	R	T
6	AA_A_166_30019249	0	29910431	D	E
6	AA_A_167_30019252	0	29910432	G	W
6	AA_A_184_30019881	0	29910433	A	P
6	AA_A_193_30019908	0	29910434	A	P
6	AA_A_194_30019911	0	29910435	V	I
6	AA_A_207_30019950	0	29910436	S	G
6	AA_A_246_30020067	0	29910437	S	A
6	AA_A_253_30020088	0	29910438	Q	E
6	AA_A_276_30020259	0	29910439	L	P
6	AA_A_282_30020277	0	29910440	V	I
6	AA_A_294_30020313	0	29910441	F	L
6	AA_A_298_30020325	0	29910442	F	I
6	AA_A_299_30020328	0	29910443	A	T
6	AA_A_307_30020352	0	29910444	R	M
6	AA_A_311_30020364	0	29910445	N	K
6	AA_A_321_30020836	0	29910446	T	S
6	AA_A_334_30021017	0	29910447	M	V
6	AA_C_339_31345102	0	29910448	T	A
6	AA_C_326_31345141	0	29910449	C	S
6	AA_C_324_31345254	0	29910450	V	A
6	AA_C_307_31345745_K	0	29910451	P	A
6	AA_C_307_31345745_M	0	29910452	P	A
6	AA_C_307_31345745_V	0	29910453	A	P
6	AA_C_306_31345748	0	29910454	A	V
6	AA_C_305_31345751	0	29910455	T	A
6	AA_C_304_31345754	0	29910456	M	V
6	AA_C_303_31345757	0	29910457	M	V
6	AA_C_295_31345781	0	29910458	V	A
6	AA_C_285_31345811_M	0	29910459	P	A
6	AA_C_285_31345811_V	0	29910460	A	P
6	AA_C_275_31345841_E	0	29910461	A	P
6	AA_C_275_31345841_G	0	29910462	P	A
6	AA_C_275_31345841_K	0	29910463	P	A
6	AA_C_273_31345971	0	29910464	S	R
6	AA_C_267_31345989	0	29910465	Q	P
6	AA_C_261_31346007	0	29910466	M	V
6	AA_C_253_31346031	0	29910467	Q	E
6	AA_C_248_31346046	0	29910468	M	V
6	AA_C_219_31346133	0	29910469	W	R
6	AA_C_194_31346208	0	29910470	L	V
6	AA_C_184_31346238_H	0	29910471	A	P
6	AA_C_184_31346238_P	0	29910472	P	A
6	AA_C_177_31346846	0	29910473	K	E
6	AA_C_173_31346858	0	29910474	K	E
6	AA_C_163_31346888_L	0	29910475	P	A
6	AA_C_163_31346888_T	0	29910476	A	P
6	AA_C_156_31346909_D	0	29910477	P	A
6	AA_C_156_31346909_L	0	29910478	A	P
6	AA_C_156_31346909_R	0	29910479	P	A
6	AA_C_156_31346909_W	0	29910480	P	A
6	AA_C_152_31346921_A	0	29910481	P	A
6	AA_C_152_31346921_E	0	29910482	A	P
6	AA_C_152_31346921_T	0	29910483	P	A
6	AA_C_147_31346936	0	29910484	L	W
6	AA_C_116_31347029_F	0	29910485	P	A
6	AA_C_116_31347029_L	0	29910486	P	A
6	AA_C_116_31347029_S	0	29910487	P	A
6	AA_C_116_31347029_Y	0	29910488	P	A
6	AA_C_114_31347035	0	29910489	N	D
6	AA_C_113_31347038	0	29910490	H	Y
6	AA_C_103_31347068	0	29910491	V	L
6	AA_C_99_31347080_C	0	29910492	P	A
6	AA_C_99_31347080_F	0	29910493	P	A
6	AA_C_99_31347080_S	0	29910494	P	A
6	AA_C_99_31347080_Y	0	29910495	A	P
6	AA_C_97_31347086	0	29910496	W	R
6	AA_C_95_31347092_F	0	29910497	P	A
6	AA_C_95_31347092_I	0	29910498	P	A
6	AA_C_95_31347092_L	0	29910499	A	P
6	AA_C_94_31347095	0	29910500	I	T
6	AA_C_91_31347104	0	29910501	R	G
6	AA_C_90_31347357	0	29910502	D	A
6	AA_C_80_31347387	0	29910503	K	N
6	AA_C_77_31347396	0	29910504	N	S
6	AA_C_73_31347408	0	29910505	A	T
6	AA_C_66_31347429	0	29910506	N	K
6	AA_C_49_31347480	0	29910507	E	A
6	AA_C_35_31347522	0	29910508	Q	R
6	AA_C_24_31347555	0	29910509	S	A
6	AA_C_21_31347564	0	29910510	H	R
6	AA_C_16_31347579	0	29910511	S	G
6	AA_C_14_31347585_R	0	29910512	A	P
6	AA_C_14_31347585_W	0	29910513	P	A
6	AA_C_11_31347594	0	29910514	S	A
6	AA_C_9_31347600_D	0	29910515	P	A
6	AA_C_9_31347600_F	0	29910516	P	A
6	AA_C_9_31347600_S	0	29910517	P	A
6	AA_C_9_31347600_Y	0	29910518	A	P
6	AA_C_6_31347609	0	29910519	K	R
6	AA_C_1_31347624	0	29910520	G	C
6	AA_C_-9_31347781	0	29910521	G	A
6	AA_C_-15_31347799	0	29910522	L	I
6	AA_C_-17_31347805	0	29910523	A	T
6	AA_B_325_31430282	0	29910524	C	S
6	AA_B_305_31430889	0	29910525	A	T
6	AA_B_282_31430958	0	29910526	V	I
6	AA_B_245_31431162	0	29910527	T	A
6	AA_B_211_31431264	0	29910528	G	A
6	AA_B_199_31431300	0	29910529	V	A
6	AA_B_194_31431315	0	29910530	V	I
6	AA_B_180_31431931	0	29910531	E	Q
6	AA_B_178_31431937	0	29910532	K	T
6	AA_B_177_31431940	0	29910533	D	E
6	AA_B_171_31431958	0	29910534	H	Y
6	AA_B_167_31431970_G	0	29910535	P	A
6	AA_B_167_31431970_S	0	29910536	P	A
6	AA_B_166_31431973	0	29910537	D	E
6	AA_B_163_31431982_E	0	29910538	P	A
6	AA_B_163_31431982_L	0	29910539	A	P
6	AA_B_163_31431982_T	0	29910540	P	A
6	AA_B_158_31431997	0	29910541	T	A
6	AA_B_156_31432003_D	0	29910542	P	A
6	AA_B_156_31432003_L	0	29910543	A	P
6	AA_B_156_31432003_R	0	29910544	P	A
6	AA_B_156_31432003_W	0	29910545	P	A
6	AA_B_152_31432015	0	29910546	V	E
6	AA_B_147_31432030	0	29910547	L	W
6	AA_B_145_31432036	0	29910548	L	R
6	AA_B_143_31432042	0	29910549	S	T
6	AA_B_131_31432078	0	29910550	R	S
6	AA_B_116_31432123_D	0	29910551	P	A
6	AA_B_116_31432123_F	0	29910552	P	A
6	AA_B_116_31432123_L	0	29910553	P	A
6	AA_B_116_31432123_S	0	29910554	P	A
6	AA_B_116_31432123_Y	0	29910555	P	A
6	AA_B_114_31432129_D	0	29910556	A	P
6	AA_B_114_31432129_H	0	29910557	P	A
6	AA_B_114_31432129_N	0	29910558	P	A
6	AA_B_113_31432132	0	29910559	Y	H
6	AA_B_103_31432162_L	0	29910560	P	A
6	AA_B_103_31432162_V	0	29910561	A	P
6	AA_B_99_31432174_S	0	29910562	P	A
6	AA_B_99_31432174_Y	0	29910563	A	P
6	AA_B_97_31432180_N	0	29910564	P	A
6	AA_B_97_31432180_R	0	29910565	A	P
6	AA_B_97_31432180_S	0	29910566	P	A
6	AA_B_97_31432180_T	0	29910567	P	A
6	AA_B_97_31432180_V	0	29910568	P	A
6	AA_B_95_31432186_I	0	29910569	P	A
6	AA_B_95_31432186_L	0	29910570	A	P
6	AA_B_95_31432186_W	0	29910571	P	A
6	AA_B_94_31432189	0	29910572	I	T
6	AA_B_83_31432467	0	29910573	R	G
6	AA_B_82_31432470	0	29910574	L	R
6	AA_B_81_31432473	0	29910575	A	L
6	AA_B_80_31432476_I	0	29910576	P	A
6	AA_B_80_31432476_N	0	29910577	A	P
6	AA_B_80_31432476_T	0	29910578	P	A
6	AA_B_77_31432485_N	0	29910579	P	A
6	AA_B_77_31432485_S	0	29910580	A	P
6	AA_B_76_31432488	0	29910581	V	E
6	AA_B_74_31432494	0	29910582	D	Y
6	AA_B_71_31432503	0	29910583	A	T
6	AA_B_70_31432506_K	0	29910584	P	A
6	AA_B_70_31432506_N	0	29910585	A	P
6	AA_B_70_31432506_Q	0	29910586	P	A
6	AA_B_70_31432506_S	0	29910587	P	A
6	AA_B_69_31432509_A	0	29910588	P	A
6	AA_B_69_31432509_R	0	29910589	P	A
6	AA_B_69_31432509_T	0	29910590	A	P
6	AA_B_67_31432515_C	0	29910591	P	A
6	AA_B_67_31432515_F	0	29910592	P	A
6	AA_B_67_31432515_M	0	29910593	P	A
6	AA_B_67_31432515_Y	0	29910594	P	A
6	AA_B_66_31432518_I	0	29910595	A	P
6	AA_B_66_31432518_K	0	29910596	P	A
6	AA_B_66_31432518_N	0	29910597	P	A
6	AA_B_65_31432521	0	29910598	R	Q
6	AA_B_63_31432527	0	29910599	E	N
6	AA_B_62_31432530	0	29910600	G	R
6	AA_B_52_31432560	0	29910601	V	I
6	AA_B_46_31432578	0	29910602	A	E
6	AA_B_45_31432581_E	0	29910603	P	A
6	AA_B_45_31432581_G	0	29910604	P	A
6	AA_B_45_31432581_K	0	29910605	P	A
6	AA_B_45_31432581_M	0	29910606	P	A
6	AA_B_45_31432581_T	0	29910607	P	A
6	AA_B_41_31432593	0	29910608	T	A
6	AA_B_32_31432620	0	29910609	L	Q
6	AA_B_30_31432626	0	29910610	G	D
6	AA_B_24_31432644_A	0	29910611	A	P
6	AA_B_24_31432644_S	0	29910612	P	A
6	AA_B_24_31432644_T	0	29910613	P	A
6	AA_B_12_31432680	0	29910614	V	M
6	AA_B_11_31432683	0	29910615	S	A
6	AA_B_9_31432689_H	0	29910616	P	A
6	AA_B_9_31432689_Y	0	29910617	A	P
6	AA_B_-8_31432865	0	29910618	V	L
6	AA_B_-10_31432871	0	29910619	A	G
6	AA_B_-11_31432874	0	29910620	W	S
6	AA_B_-16_31432889	0	29910621	L	V
6	AA_B_-21_31432904	0	29910622	M	T
6	AA_B_-23_31432910	0	29910623	L	R
6	AA_DRB1_231_32656010	0	29910624	P	Q
6	AA_DRB1_189_32656611	0	29910625	S	R
6	AA_DRB1_181_32657335	0	29910626	M	T
6	AA_DRB1_180_32657338	0	29910627	L	V
6	AA_DRB1_166_32657380	0	29910628	Q	R
6	AA_DRB1_149_32657431	0	29910629	H	Q
6	AA_DRB1_142_32657452	0	29910630	M	V
6	AA_DRB1_140_32657458	0	29910631	A	T
6	AA_DRB1_133_32657479	0	29910632	L	R
6	AA_DRB1_120_32657518	0	29910633	N	S
6	AA_DRB1_104_32657566	0	29910634	A	S
6	AA_DRB1_98_32657584	0	29910635	E	K
6	AA_DRB1_96_32657590_H	0	29910636	A	P
6	AA_DRB1_96_32657590_Q	0	29910637	P	A
6	AA_DRB1_96_32657590_Y	0	29910638	P	A
6	AA_DRB1_86_32659890	0	29910639	V	G
6	AA_DRB1_85_32659893	0	29910640	A	V
6	AA_DRB1_78_32659914	0	29910641	V	Y
6	AA_DRB1_77_32659917	0	29910642	N	T
6	AA_DRB1_74_32659926_A	0	29910643	A	P
6	AA_DRB1_74_32659926_E	0	29910644	P	A
6	AA_DRB1_74_32659926_L	0	29910645	P	A
6	AA_DRB1_74_32659926_Q	0	29910646	P	A
6	AA_DRB1_74_32659926_R	0	29910647	P	A
6	AA_DRB1_73_32659929	0	29910648	G	A
6	AA_DRB1_71_32659935_A	0	29910649	P	A
6	AA_DRB1_71_32659935_E	0	29910650	P	A
6	AA_DRB1_71_32659935_K	0	29910651	P	A
6	AA_DRB1_71_32659935_R	0	29910652	A	P
6	AA_DRB1_70_32659938_D	0	29910653	P	A
6	AA_DRB1_70_32659938_Q	0	29910654	P	A
6	AA_DRB1_70_32659938_R	0	29910655	P	A
6	AA_DRB1_67_32659947_F	0	29910656	P	A
6	AA_DRB1_67_32659947_I	0	29910657	P	A
6	AA_DRB1_67_32659947_L	0	29910658	P	A
6	AA_DRB1_60_32659968_H	0	29910659	P	A
6	AA_DRB1_60_32659968_S	0	29910660	P	A
6	AA_DRB1_60_32659968_Y	0	29910661	A	P
6	AA_DRB1_58_32659974	0	29910662	E	A
6	AA_DRB1_57_32659977_A	0	29910663	P	A
6	AA_DRB1_57_32659977_D	0	29910664	P	A
6	AA_DRB1_57_32659977_S	0	29910665	P	A
6	AA_DRB1_57_32659977_V	0	29910666	P	A
6	AA_DRB1_47_32660007	0	29910667	F	Y
6	AA_DRB1_40_32660028	0	29910668	Y	F
6	AA_DRB1_38_32660034_A	0	29910669	P	A
6	AA_DRB1_38_32660034_L	0	29910670	P	A
6	AA_DRB1_38_32660034_V	0	29910671	A	P
6	AA_DRB1_37_32660037_F	0	29910672	P	A
6	AA_DRB1_37_32660037_L	0	29910673	P	A
6	AA_DRB1_37_32660037_N	0	29910674	P	A
6	AA_DRB1_37_32660037_S	0	29910675	P	A
6	AA_DRB1_37_32660037_Y	0	29910676	P	A
6	AA_DRB1_33_32660049	0	29910677	H	N
6	AA_DRB1_32_32660052	0	29910678	H	Y
6	AA_DRB1_31_32660055_F	0	29910679	A	P
6	AA_DRB1_31_32660055_I	0	29910680	P	A
6	AA_DRB1_31_32660055_V	0	29910681	P	A
6	AA_DRB1_30_32660058_G	0	29910682	P	A
6	AA_DRB1_30_32660058_H	0	29910683	P	A
6	AA_DRB1_30_32660058_L	0	29910684	P	A
6	AA_DRB1_30_32660058_R	0	29910685	P	A
6	AA_DRB1_30_32660058_Y	0	29910686	P	A
6	AA_DRB1_28_32660064_D	0	29910687	P	A
6	AA_DRB1_28_32660064_E	0	29910688	P	A
6	AA_DRB1_28_32660064_H	0	29910689	P	A
6	AA_DRB1_26_32660070_F	0	29910690	P	A
6	AA_DRB1_26_32660070_L	0	29910691	P	A
6	AA_DRB1_26_32660070_Y	0	29910692	P	A
6	AA_DRB1_25_32660073	0	29910693	Q	R
6	AA_DRB1_16_32660100_H	0	29910694	A	P
6	AA_DRB1_16_32660100_Y	0	29910695	P	A
6	AA_DRB1_14_32660106	0	29910696	K	E
6	AA_DRB1_13_32660109_F	0	29910697	P	A
6	AA_DRB1_13_32660109_G	0	29910698	P	A
6	AA_DRB1_13_32660109_H	0	29910699	P	A
6	AA_DRB1_13_32660109_R	0	29910700	P	A
6	AA_DRB1_13_32660109_S	0	29910701	P	A
6	AA_DRB1_13_32660109_Y	0	29910702	P	A
6	AA_DRB1_12_32660112_K	0	29910703	A	P
6	AA_DRB1_12_32660112_T	0	29910704	P	A
6	AA_DRB1_11_32660115_D	0	29910705	P	A
6	AA_DRB1_11_32660115_G	0	29910706	P	A
6	AA_DRB1_11_32660115_P	0	29910707	P	A
6	AA_DRB1_11_32660115_S	0	29910708	P	A
6	AA_DRB1_11_32660115_V	0	29910709	P	A
6	AA_DRB1_10_32660118_E	0	29910710	P	A
6	AA_DRB1_10_32660118_Q	0	29910711	P	A
6	AA_DRB1_10_32660118_Y	0	29910712	P	A
6	AA_DRB1_9_32660121_E	0	29910713	A	P
6	AA_DRB1_9_32660121_K	0	29910714	P	A
6	AA_DRB1_9_32660121_W	0	29910715	P	A
6	AA_DRB1_4_32665400	0	29910716	Q	R
6	AA_DRB1_-1_32665412	0	29910717	S	A
6	AA_DRB1_-16_32665457	0	29910718	A	V
6	AA_DRB1_-17_32665460	0	29910719	T	A
6	AA_DRB1_-24_32665481	0	29910720	F	L
6	AA_DRB1_-25_32665484	0	29910721	K	R
6	AA_DQA1_-16_32713236	0	29910722	M	L
6	AA_DQA1_-13_32713245	0	29910723	T	A
6	AA_DQA1_-7_32713263	0	29910724	M	V
6	AA_DQA1_-6_32713266	0	29910725	T	M
6	AA_DQA1_2_32713287	0	29910726	G	D
6	AA_DQA1_11_32717083	0	29910727	C	Y
6	AA_DQA1_18_32717104	0	29910728	F	S
6	AA_DQA1_25_32717125	0	29910729	F	Y
6	AA_DQA1_26_32717128	0	29910730	S	T
6	AA_DQA1_34_32717152	0	29910731	E	Q
6	AA_DQA1_40_32717170	0	29910732	G	E
6	AA_DQA1_41_32717173	0	29910733	K	R
6	AA_DQA1_45_32717185	0	29910734	A	V
6	AA_DQA1_47_32717191_C	0	29910735	P	A
6	AA_DQA1_47_32717191_K	0	29910736	P	A
6	AA_DQA1_47_32717191_Q	0	29910737	P	A
6	AA_DQA1_47_32717191_R	0	29910738	P	A
6	AA_DQA1_48_32717194	0	29910739	W	L
6	AA_DQA1_50_32717200_E	0	29910740	P	A
6	AA_DQA1_50_32717200_L	0	29910741	P	A
6	AA_DQA1_50_32717200_V	0	29910742	P	A
6	AA_DQA1_51_32717203	0	29910743	L	F
6	AA_DQA1_52_32717206_H	0	29910744	P	A
6	AA_DQA1_52_32717206_R	0	29910745	A	P
6	AA_DQA1_52_32717206_S	0	29910746	P	A
6	AA_DQA1_53_32717209_K	0	29910747	P	A
6	AA_DQA1_53_32717209_Q	0	29910748	P	A
6	AA_DQA1_53_32717209_R	0	29910749	P	A
6	AA_DQA1_54_32717212	0	29910750	L	F
6	AA_DQA1_55_32717215	0	29910751	G	R
6	AA_DQA1_56_32717218_G	0	29910752	P	A
6	AA_DQA1_56_32717218_R	0	29910753	P	A
6	AA_DQA1_56_32717218_d	0	29910754	P	A
6	AA_DQA1_61_32717233	0	29910755	G	F
6	AA_DQA1_64_32717242	0	29910756	R	T
6	AA_DQA1_66_32717248	0	29910757	M	I
6	AA_DQA1_69_32717257_A	0	29910758	P	A
6	AA_DQA1_69_32717257_L	0	29910759	P	A
6	AA_DQA1_69_32717257_T	0	29910760	P	A
6	AA_DQA1_75_32717275	0	29910761	S	I
6	AA_DQA1_76_32717278_L	0	29910762	P	A
6	AA_DQA1_76_32717278_M	0	29910763	P	A
6	AA_DQA1_76_32717278_V	0	29910764	P	A
6	AA_DQA1_80_32717290	0	29910765	Y	S
6	AA_DQA1_107_32717784	0	29910766	I	T
6	AA_DQA1_129_32717850	0	29910767	Q	H
6	AA_DQA1_130_32717853	0	29910768	A	S
6	AA_DQA1_156_32717931	0	29910769	L	F
6	AA_DQA1_160_32717943_A	0	29910770	A	P
6	AA_DQA1_160_32717943_D	0	29910771	P	A
6	AA_DQA1_160_32717943_S	0	29910772	P	A
6	AA_DQA1_161_32717946	0	29910773	E	D
6	AA_DQA1_163_32717952	0	29910774	S	I
6	AA_DQA1_175_32717988_E	0	29910775	A	P
6	AA_DQA1_175_32717988_K	0	29910776	P	A
6	AA_DQA1_175_32717988_Q	0	29910777	P	A
6	AA_DQA1_187_32718380	0	29910778	T	A
6	AA_DQA1_199_32718416	0	29910779	T	A
6	AA_DQA1_207_32718440	0	29910780	M	V
6	AA_DQA1_215_32718464	0	29910781	L	F
6	AA_DQA1_218_32718473	0	29910782	Q	R
