# Supplementary material for: The complex pattern of genetic associations of leprosy with HLA class I and class II alleles can be reduced to four amino acid positions
Source: PLoS Pathog. 2020 Aug 10;16(8):e1008818. doi: 10.1371/journal.ppat.1008818 (PMC7440659; doi:10.1371/journal.ppat.1008818)
Supplement: S1 Data — Genotypes are provided in PLINK binary format (bed/bim/fam files) from PLINK v1.9 (http://www.cog-genomics.org/plink/1.9/). (GZ) [file ppat.1008818.s009.tar.gz › Dataset1/HLAalleles_198markers_VN_LeprosyPerSe.bim]

6	HLA_A_01	0	29911991	P	A
6	HLA_A_0101	0	29911992	P	A
6	HLA_A_02	0	29911993	P	A
6	HLA_A_0201	0	29911994	P	A
6	HLA_A_0206	0	29911995	P	A
6	HLA_A_0207	0	29911996	P	A
6	HLA_A_03	0	29911997	P	A
6	HLA_A_0301	0	29911998	P	A
6	HLA_A_11	0	29911999	P	A
6	HLA_A_1101	0	29912000	P	A
6	HLA_A_1102	0	29912001	P	A
6	HLA_A_24	0	29912002	P	A
6	HLA_A_2402	0	29912003	P	A
6	HLA_A_2407	0	29912004	P	A
6	HLA_A_2410	0	29912005	P	A
6	HLA_A_26	0	29912006	P	A
6	HLA_A_2601	0	29912007	P	A
6	HLA_A_29	0	29912008	P	A
6	HLA_A_2901	0	29912009	P	A
6	HLA_A_30	0	29912010	P	A
6	HLA_A_3001	0	29912011	P	A
6	HLA_A_33	0	29912012	P	A
6	HLA_A_3303	0	29912013	P	A
6	HLA_C_01	0	29912014	P	A
6	HLA_C_0102	0	29912015	P	A
6	HLA_C_03	0	29912016	P	A
6	HLA_C_0302	0	29912017	P	A
6	HLA_C_0303	0	29912018	P	A
6	HLA_C_0304	0	29912019	P	A
6	HLA_C_04	0	29912020	P	A
6	HLA_C_0401	0	29912021	P	A
6	HLA_C_0403	0	29912022	P	A
6	HLA_C_06	0	29912023	P	A
6	HLA_C_0602	0	29912024	P	A
6	HLA_C_07	0	29912025	P	A
6	HLA_C_0702	0	29912026	P	A
6	HLA_C_0704	0	29912027	P	A
6	HLA_C_0706	0	29912028	P	A
6	HLA_C_08	0	29912029	P	A
6	HLA_C_0801	0	29912030	P	A
6	HLA_C_12	0	29912031	P	A
6	HLA_C_1202	0	29912032	P	A
6	HLA_C_1203	0	29912033	P	A
6	HLA_C_14	0	29912034	P	A
6	HLA_C_1402	0	29912035	P	A
6	HLA_C_15	0	29912036	P	A
6	HLA_C_1502	0	29912037	P	A
6	HLA_C_1505	0	29912038	P	A
6	HLA_B_07	0	29912039	P	A
6	HLA_B_0702	0	29912040	P	A
6	HLA_B_0705	0	29912041	P	A
6	HLA_B_0706	0	29912042	P	A
6	HLA_B_13	0	29912043	P	A
6	HLA_B_1301	0	29912044	P	A
6	HLA_B_15	0	29912045	P	A
6	HLA_B_1501	0	29912046	P	A
6	HLA_B_1502	0	29912047	P	A
6	HLA_B_1512	0	29912048	P	A
6	HLA_B_1525	0	29912049	P	A
6	HLA_B_18	0	29912050	P	A
6	HLA_B_1801	0	29912051	P	A
6	HLA_B_27	0	29912052	P	A
6	HLA_B_2704	0	29912053	P	A
6	HLA_B_2706	0	29912054	P	A
6	HLA_B_35	0	29912055	P	A
6	HLA_B_3505	0	29912056	P	A
6	HLA_B_38	0	29912057	P	A
6	HLA_B_3802	0	29912058	P	A
6	HLA_B_39	0	29912059	P	A
6	HLA_B_40	0	29912060	P	A
6	HLA_B_4001	0	29912061	P	A
6	HLA_B_4006	0	29912062	P	A
6	HLA_B_44	0	29912063	P	A
6	HLA_B_4403	0	29912064	P	A
6	HLA_B_46	0	29912065	P	A
6	HLA_B_4601	0	29912066	P	A
6	HLA_B_48	0	29912067	P	A
6	HLA_B_51	0	29912068	P	A
6	HLA_B_5101	0	29912069	P	A
6	HLA_B_5102	0	29912070	P	A
6	HLA_B_54	0	29912071	P	A
6	HLA_B_5401	0	29912072	P	A
6	HLA_B_55	0	29912073	P	A
6	HLA_B_5502	0	29912074	P	A
6	HLA_B_56	0	29912075	P	A
6	HLA_B_5604	0	29912076	P	A
6	HLA_B_57	0	29912077	P	A
6	HLA_B_5701	0	29912078	P	A
6	HLA_B_58	0	29912079	P	A
6	HLA_B_5801	0	29912080	P	A
6	HLA_DRB3_0101	0	29912081	P	A
6	HLA_DRB3_0202	0	29912082	P	A
6	HLA_DRB3_0301	0	29912083	P	A
6	HLA_DRB4_0103	0	29912084	P	A
6	HLA_DRB4_0103N	0	29912085	P	A
6	HLA_DRB5_0101	0	29912086	P	A
6	HLA_DRB5_0102	0	29912087	P	A
6	HLA_DRB5_0108N	0	29912088	P	A
6	HLA_DRB3_gene	0	29912089	P	A
6	HLA_DRB4_gene	0	29912090	P	A
6	HLA_DRB5_gene	0	29912091	P	A
6	HLA_DRB1_03	0	29912092	P	A
6	HLA_DRB1_0301	0	29912093	P	A
6	HLA_DRB1_04	0	29912094	P	A
6	HLA_DRB1_0403	0	29912095	P	A
6	HLA_DRB1_0405	0	29912096	P	A
6	HLA_DRB1_0406	0	29912097	P	A
6	HLA_DRB1_07	0	29912098	P	A
6	HLA_DRB1_0701	0	29912099	P	A
6	HLA_DRB1_08	0	29912100	P	A
6	HLA_DRB1_0803	0	29912101	P	A
6	HLA_DRB1_09	0	29912102	P	A
6	HLA_DRB1_0901	0	29912103	P	A
6	HLA_DRB1_10	0	29912104	P	A
6	HLA_DRB1_1001	0	29912105	P	A
6	HLA_DRB1_11	0	29912106	P	A
6	HLA_DRB1_1101	0	29912107	P	A
6	HLA_DRB1_1106	0	29912108	P	A
6	HLA_DRB1_12	0	29912109	P	A
6	HLA_DRB1_1202	0	29912110	P	A
6	HLA_DRB1_13	0	29912111	P	A
6	HLA_DRB1_1302	0	29912112	P	A
6	HLA_DRB1_1312	0	29912113	P	A
6	HLA_DRB1_14	0	29912114	P	A
6	HLA_DRB1_1404	0	29912115	P	A
6	HLA_DRB1_1454	0	29912116	P	A
6	HLA_DRB1_15	0	29912117	P	A
6	HLA_DRB1_1501	0	29912118	P	A
6	HLA_DRB1_1502	0	29912119	P	A
6	HLA_DRB1_16	0	29912120	P	A
6	HLA_DRB1_1602	0	29912121	P	A
6	HLA_DQA1_01	0	29912122	P	A
6	HLA_DQA1_0101	0	29912123	P	A
6	HLA_DQA1_0102	0	29912124	P	A
6	HLA_DQA1_0103	0	29912125	P	A
6	HLA_DQA1_0104	0	29912126	P	A
6	HLA_DQA1_0105	0	29912127	P	A
6	HLA_DQA1_02	0	29912128	P	A
6	HLA_DQA1_0201	0	29912129	P	A
6	HLA_DQA1_03	0	29912130	P	A
6	HLA_DQA1_0301	0	29912131	P	A
6	HLA_DQA1_0302	0	29912132	P	A
6	HLA_DQA1_0303	0	29912133	P	A
6	HLA_DQA1_05	0	29912134	P	A
6	HLA_DQA1_0501	0	29912135	P	A
6	HLA_DQA1_0503	0	29912136	P	A
6	HLA_DQA1_0505	0	29912137	P	A
6	HLA_DQA1_06	0	29912138	P	A
6	HLA_DQA1_0601	0	29912139	P	A
6	HLA_DQB1_02	0	29912140	P	A
6	HLA_DQB1_0201	0	29912141	P	A
6	HLA_DQB1_0202	0	29912142	P	A
6	HLA_DQB1_03	0	29912143	P	A
6	HLA_DQB1_0301	0	29912144	P	A
6	HLA_DQB1_0302	0	29912145	P	A
6	HLA_DQB1_0303	0	29912146	P	A
6	HLA_DQB1_04	0	29912147	P	A
6	HLA_DQB1_0401	0	29912148	P	A
6	HLA_DQB1_05	0	29912149	P	A
6	HLA_DQB1_0501	0	29912150	P	A
6	HLA_DQB1_0502	0	29912151	P	A
6	HLA_DQB1_0503	0	29912152	P	A
6	HLA_DQB1_06	0	29912153	P	A
6	HLA_DQB1_0601	0	29912154	P	A
6	HLA_DQB1_0602	0	29912155	P	A
6	HLA_DQB1_0609	0	29912156	P	A
6	HLA_DPA1_01	0	29912157	P	A
6	HLA_DPA1_0103	0	29912158	P	A
6	HLA_DPA1_02	0	29912159	A	P
6	HLA_DPA1_0201	0	29912160	P	A
6	HLA_DPA1_0202	0	29912161	P	A
6	HLA_DPA1_0207	0	29912162	P	A
6	HLA_DPA1_04	0	29912163	P	A
6	HLA_DPA1_0401	0	29912164	P	A
6	HLA_DPB1_02	0	29912165	P	A
6	HLA_DPB1_0201	0	29912166	P	A
6	HLA_DPB1_0202	0	29912167	P	A
6	HLA_DPB1_03	0	29912168	P	A
6	HLA_DPB1_0301	0	29912169	P	A
6	HLA_DPB1_04	0	29912170	P	A
6	HLA_DPB1_0401	0	29912171	P	A
6	HLA_DPB1_0402	0	29912172	P	A
6	HLA_DPB1_05	0	29912173	P	A
6	HLA_DPB1_0501	0	29912174	P	A
6	HLA_DPB1_09	0	29912175	P	A
6	HLA_DPB1_0901	0	29912176	P	A
6	HLA_DPB1_104	0	29912177	P	A
6	HLA_DPB1_10401	0	29912178	P	A
6	HLA_DPB1_13	0	29912179	P	A
6	HLA_DPB1_1301	0	29912180	P	A
6	HLA_DPB1_135	0	29912181	P	A
6	HLA_DPB1_13501	0	29912182	P	A
6	HLA_DPB1_14	0	29912183	P	A
6	HLA_DPB1_1401	0	29912184	P	A
6	HLA_DPB1_17	0	29912185	P	A
6	HLA_DPB1_1701	0	29912186	P	A
6	HLA_DPB1_21	0	29912187	P	A
6	HLA_DPB1_2101	0	29912188	P	A
